# Supplementary material for: Host Genetic Architecture between Epstein–Barr Virus Activity and Multiple Sclerosis Reveals Shared Pathways
Source: medRxiv. 2025 Dec 15:2025.12.11.25342083. Preprint. [Version 1] doi: 10.64898/2025.12.11.25342083 (PMC12723777; doi:10.64898/2025.12.11.25342083)
Supplement: Supplement 1 — Supplementary Table 1 PheWAS of Whole-Blood EBV Positivity in AoU European Participants Supplementary Table 2 PheWAS of Whole-Blood EBV DNA Load in AoU European Participants Supplementary Table 3 Number individuals and λGC of individual GWAS Supplementary Table 4 Lead SNPs of cross-ancestry meta-analysis Supplementary Table 5 Statistics of EBV Positivity GWAS top hits in all single GWAS Supplementary Table 6 Statistics of EBV viral load GWAS top hits in all single GWAS Supplementary Table 7 MAGMA Gene-Set Associations with EBV DNA Positivity Supplementary Table 8 MAGMA Gene-Set Associations with EBV DNA Load Supplementary Table 9 HLA allele associated with EBV Positivity Supplementary Table 10 HLA allele associated with EBV DNA Load Supplementary Table 11 HLA amino acids associated with EBV Positivity Supplementary Table 12 HLA amino acids associated with EBV DNA Load Supplementary Table 13 meta analysis of EBV DNA Positivity Supplementary Table 14 Sample information for scRNAseq Supplementary Table 15 Differentially expressed genes in EBV–positive cells Supplementary Table 16 pathway enriched in EBV–positive cells [file media-1.xlsx]

## Sheet: TableS1
Pvalue (SPA)	Pvalue (Normal)	FDR	BETA	SE BETA	Phenotype	Description	Group
2.96194e-135	4.0707e-146	8.15127e-132	0.451859	0.0176681	MB_282.1	Current tobacco use and nicotine dependence	Mental
4.04551e-73	7.38493e-96	5.56662e-70	1.20098	0.0610313	ID_057.1	Human immunodeficiency virus	Infections
3.44252e-72	2.06187e-84	3.15794e-69	0.714572	0.0373927	MB_280.51	Stimulant abuse or dependance	Mental
6.67293e-69	2.80052e-74	4.59097e-66	0.412004	0.022722	MB_280.8	Psychoactive substance abuse	Mental
3.83499e-62	7.14601e-66	2.11078e-59	0.361357	0.0211609	RE_474	Chronic obstructive pulmonary disease [COPD]	Respiratory
5.76596e-54	3.22922e-58	2.64466e-51	0.404459	0.025281	MB_280.9	Psychoactive substance dependance	Mental
5.83232e-53	2.66582e-59	2.29293e-50	0.539315	0.0335545	MB_280.21	Opioid abuse or dependence	Mental
2.35732e-49	3.98007e-55	8.10919e-47	0.536726	0.0346698	GI_540.3	Viral hepatitits	Gastrointestinal
9.27066e-43	8.20288e-46	2.83476e-40	0.381223	0.0269569	ID_092.2	Sepsis	Infections
1.30484e-38	2.34028e-41	3.59092e-36	0.387241	0.0288837	RE_479.31	Acute respiratory failure	Respiratory
6.3247e-37	1.05171e-39	1.48448e-34	0.395535	0.0301463	EM_256.31	Acidosis	Endocrine/Metab
6.473e-37	1.62877e-38	1.48448e-34	0.289172	0.0223321	GU_582.1	Acute kidney failure	Genitourinary
1.22594e-34	4.53526e-39	2.59523e-32	0.584066	0.0451974	ID_054.3	Hepatitis C	Infections
2.02937e-32	1.61346e-36	3.98916e-30	0.581455	0.0466054	ID_054.31	Chronic hepatitis C	Infections
2.25321e-31	1.13527e-33	4.13388e-29	0.394032	0.0327383	EM_230.1	Protein-calorie malnutrition	Endocrine/Metab
1.80327e-29	4.61996e-34	3.10162e-27	0.685381	0.0572442	MB_280.5	Stimulant use disorders	Mental
2.60523e-29	1.05694e-32	4.2174e-27	0.538171	0.0456252	MB_280	Psychoactive substance related disorders	Mental
6.3127e-29	4.71363e-30	9.65142e-27	0.259904	0.0228602	EM_256.71	Dehydration	Endocrine/Metab
2.53772e-28	2.85172e-31	3.67568e-26	0.50502	0.0437816	MB_280.91	Psychoactive substance withdrawal	Mental
5.87596e-28	6.02035e-31	8.08532e-26	0.517421	0.0451237	GI_540.1	Chronic hepatitis	Gastrointestinal
1.7662e-26	4.03085e-29	2.31456e-24	0.490712	0.0441478	MB_280.31	Cannabis abuse or dependance	Mental
8.02791e-26	1.83182e-28	1.00422e-23	0.497145	0.0452828	MB_280.2	Opioid use disorders	Mental
1.22373e-25	2.91541e-27	1.46421e-23	0.378303	0.0351224	RE_474.1	Emphysema	Respiratory
4.96724e-25	7.27206e-27	5.69577e-23	0.392194	0.0367161	MB_284.1	Suicidal ideations	Mental
1.10458e-24	4.84009e-25	1.21592e-22	0.171726	0.0166238	ID_089.1	Bacterial infections	Infections
3.64949e-24	5.20708e-25	3.86284e-22	0.25764	0.0249826	EM_256.2	Hyposmolality and/or hyponatremia	Endocrine/Metab
7.65079e-24	1.80118e-24	7.79814e-22	0.219309	0.0215037	EM_256.5	Hypokalemia [Hypopotassemia]	Endocrine/Metab
1.67165e-23	2.12067e-24	1.643e-21	0.268039	0.0263418	MB_280.11	Alcohol abuse and dependence	Mental
5.19638e-23	2.71255e-23	4.93118e-21	0.16414	0.0165161	DE_660.6	Cellulitis and abscess	Dermatological
1.43803e-22	8.92855e-24	1.31915e-20	0.318639	0.0317837	MB_286.1	Bipolar disorder	Mental
1.29619e-21	8.53548e-23	1.15068e-19	0.336737	0.0343666	EM_247.42	Hypomagnesemia*	Endocrine/Metab
3.73841e-21	2.45143e-22	3.21503e-19	0.346492	0.035756	MS_705.1	Rheumatoid arthritis	Muscloskeletal
3.18059e-20	1.12183e-21	2.65242e-18	0.413937	0.0434844	GI_542.11	Cirrhosis of liver	Gastrointestinal
4.13726e-20	2.08223e-20	3.32583e-18	0.193267	0.0208875	GU_582.2	Chronic kidney disease	Genitourinary
4.2298e-20	1.76148e-20	3.32583e-18	0.195049	0.021041	RE_468	Pneumonia	Respiratory
1.04492e-19	3.90401e-21	7.98786e-18	0.402606	0.0428619	MB_280.3	Cannabis use disorders	Mental
7.51769e-19	4.41262e-19	5.59153e-17	0.164536	0.0184404	GI_528.2	Vomiting	Gastrointestinal
9.40512e-19	6.89062e-19	6.81128e-17	0.148294	0.01671	EM_202.2	Type 2 diabetes	Endocrine/Metab
6.46708e-18	2.56404e-18	4.56344e-16	0.217746	0.0249637	CV_446	Hypotension	Cardiovascular
1.09167e-17	1.8893e-19	7.51067e-16	0.5399	0.0603622	MS_705.12	Rheumatoid arthritis with rheumatoid factor*	Muscloskeletal
1.56846e-17	1.14496e-17	1.05278e-15	-0.157429	0.018419	CA_138	Benign neoplasm of the skin	Neoplasms
4.59926e-17	1.16117e-18	3.01361e-15	0.508888	0.0581248	GI_540.11	Autoimmune hepatitis	Gastrointestinal
5.07171e-17	5.10418e-18	3.24589e-15	0.366631	0.0425163	BI_179.9	Immunodeficiency NOS	Blood/Immune
6.57462e-17	2.96581e-17	4.11213e-15	0.204617	0.0242357	BI_171	Elevated white blood cell count [Leukocytosis]	Blood/Immune
1.07834e-16	8.93675e-17	6.59465e-15	0.132864	0.0159748	BI_164	Anemia	Blood/Immune
3.52416e-16	2.06699e-16	2.10837e-14	0.17719	0.021568	GI_522	Gastrointestinal inflammation	Gastrointestinal
3.76495e-16	3.42295e-16	2.2045e-14	0.11827	0.0144998	RE_488.1	Dyspnea [Shortness of breath]	Respiratory
4.80919e-16	7.36181e-17	2.75727e-14	0.34024	0.0408952	ID_002.1	Staphylococcus aureus	Infections
6.42067e-16	2.66011e-16	3.60606e-14	0.234677	0.0286851	RE_483	Pleural effusion	Respiratory
6.89704e-16	6.59522e-16	3.79613e-14	0.106636	0.0132027	ID_089.2	Viral infections	Infections
7.16314e-16	2.46595e-16	3.86529e-14	0.246935	0.0301563	SS_809.21	Chronic pain syndrome	Symptoms
7.94071e-16	6.61356e-16	4.20247e-14	0.130843	0.0162004	GI_528.1	Nausea	Gastrointestinal
1.16044e-15	2.07325e-16	6.02553e-14	0.32231	0.039307	MB_286.11	Bipolar I disorder	Mental
2.24259e-15	3.42692e-16	1.14289e-13	0.365759	0.0449746	RE_479.3	Respiratory failure	Respiratory
1.27273e-14	1.10066e-14	6.26243e-13	0.125559	0.0162498	GI_529.1	Diarrhea	Gastrointestinal
1.27433e-14	8.14482e-15	6.26243e-13	0.193243	0.0248934	CV_424	Heart failure	Cardiovascular
1.65817e-14	7.51932e-15	8.00578e-13	0.232981	0.0299848	NS_329.8	Altered mental status, unspecified	Neurological
2.29789e-14	1.41416e-14	1.09031e-12	0.203001	0.0263905	CV_401.2	Hypertensive heart disease	Cardiovascular
3.63673e-14	3.95022e-15	1.69632e-12	0.42619	0.0544712	ID_097.1	Methicillin resistant Staphylococcus aureus	Infections
4.82773e-14	3.74623e-14	2.21432e-12	0.153781	0.0203171	NS_337	Polyneuropathies	Neurological
6.13753e-14	2.02053e-14	2.73556e-12	0.277102	0.036269	ID_088	Sexually transmitted disease	Infections
6.16297e-14	1.30427e-15	2.73556e-12	0.65224	0.0825243	SS_847	Transplated organ	Symptoms
1.18461e-13	1.10133e-13	5.17467e-12	0.110489	0.0148744	MB_286.2	Major depressive disorder	Mental
2.91296e-13	7.81412e-14	1.25257e-11	0.333906	0.0447684	NS_345	Encephalopathy	Neurological
5.78164e-13	4.72109e-13	2.44786e-11	-0.160422	0.0222161	CA_139.61	Hemangioma	Neoplasms
6.61827e-13	3.86768e-13	2.75962e-11	0.227537	0.0313544	CV_404.1	Myocardial infarction [Heart attack]	Cardiovascular
7.54862e-13	2.24242e-14	3.10057e-11	0.667225	0.0884023	EM_230.4	Cachexia	Endocrine/Metab
1.08158e-12	6.67385e-13	4.37722e-11	0.21079	0.0293416	RE_498.1	Hypoxemia	Respiratory
1.12814e-12	8.6854e-13	4.49949e-11	0.163439	0.0228587	SS_807.2	Weakness	Symptoms
2.13091e-12	3.69948e-13	8.37751e-11	0.426654	0.0589331	SS_810.1	Septic shock	Symptoms
2.44782e-12	1.46054e-12	9.48788e-11	0.216063	0.0305334	BI_164.6	Anemia secondary to chronic diseases and conditions	Blood/Immune
2.70244e-12	7.50881e-13	1.03293e-10	0.357122	0.0499148	RE_478	Aspiration pneumonia	Respiratory
3.77505e-12	3.21344e-13	1.42314e-10	0.538928	0.0744623	GI_540.2	Acute hepatitis	Gastrointestinal
5.55906e-12	4.07872e-12	2.06737e-10	0.184142	0.0265544	RE_479.6	Pulmonary collapse [Atelectasis]	Respiratory
5.76253e-12	4.11328e-13	2.11446e-10	0.575881	0.080006	SS_847.2	Kidney transplant	Symptoms
5.9705e-12	1.04501e-12	2.16195e-10	0.437148	0.0615908	NS_345.1	Toxic encephalopathy	Neurological
6.17886e-12	1.1729e-12	2.20834e-10	0.421003	0.0594277	ID_092.1	Systemic inflammatory response syndrome	Infections
7.6887e-12	5.11798e-12	2.69427e-10	0.197132	0.0285632	MB_290.1	Posttraumatic stress disorder	Mental
7.73428e-12	7.30837e-12	2.69427e-10	0.123654	0.0180461	CV_436	Atherosclerosis [ASCVD]	Cardiovascular
9.97707e-12	9.45828e-12	3.43211e-10	0.105555	0.015488	MB_286	Mood [affective] disorders	Mental
1.15782e-11	1.06694e-11	3.93373e-10	0.117277	0.0172511	GI_529.5	Constipation	Gastrointestinal
1.21513e-11	1.13115e-11	4.05236e-10	0.113076	0.016654	BI_181	Autoimmune disease	Blood/Immune
1.23191e-11	4.65196e-12	4.05236e-10	0.32124	0.0465124	EM_256.72	Hypovolemia	Endocrine/Metab
1.23691e-11	1.97932e-13	4.05236e-10	0.832352	0.115348	GI_530.5	Dysplasia of anus	Gastrointestinal
1.65803e-11	5.50711e-12	5.36812e-10	0.354647	0.0515572	BI_160	Deficiency anemias	Blood/Immune
1.792e-11	1.68808e-11	5.73441e-10	0.113798	0.0169049	GU_591	Urinary tract infection [UTI]	Genitourinary
1.84486e-11	1.81877e-11	5.83569e-10	0.0910065	0.0135424	GI_511	Gastro-esophageal reflux disease [GERD]	Gastrointestinal
2.05657e-11	8.45567e-12	6.43145e-10	0.307067	0.0450073	MB_280.1	Alcohol use disorders	Mental
2.299e-11	7.08541e-12	7.10883e-10	0.377464	0.0551821	RE_474.13	Centrilobular emphysema*	Respiratory
2.57891e-11	9.49358e-12	7.88573e-10	0.332181	0.0488191	EM_256	Disorders of fluid, electrolyte and acid-base balance	Endocrine/Metab
3.33442e-11	1.40115e-11	1.00839e-09	0.308756	0.0457384	EM_247.3	Disorders of phosphorus metabolism	Endocrine/Metab
3.70344e-11	3.52968e-11	1.10781e-09	0.12067	0.0182185	CV_404.2	Coronary atherosclerosis [Atherosclerotic heart disease]	Cardiovascular
3.87479e-11	3.5147e-11	1.1466e-09	0.125073	0.0188799	RE_460.2	Acute lower respiratory infection	Respiratory
4.88783e-11	4.53502e-11	1.43099e-09	-0.122437	0.0186145	CA_138.2	Melanocytic nevi*	Neoplasms
8.66147e-11	5.95783e-11	2.50909e-09	0.216383	0.0330624	DE_686.2	Non-pressure chronic ulcer	Dermatological
1.08675e-10	1.97306e-11	3.11535e-09	0.466333	0.0697865	MB_280.41	Sedative, hypnotic or anxiolytic-related abuse or dependance	Mental
1.10901e-10	7.94186e-11	3.14639e-09	0.202894	0.0312031	GI_542.7	Chronic nonalcoholic liver disease	Gastrointestinal
1.475e-10	1.42123e-10	4.14203e-09	0.100711	0.0156996	MS_718	Back pain	Muscloskeletal
2.13568e-10	1.66228e-10	5.93675e-09	0.189894	0.0297124	EM_256.4	Hyperkalemia [Hyperpotassemia]	Endocrine/Metab
2.48198e-10	1.41307e-10	6.8304e-09	0.262425	0.0409237	GI_502.32	Periapical abscess	Gastrointestinal
2.66806e-10	2.0659e-10	7.26979e-09	0.190526	0.029967	BI_164.3	Acute posthemorrhagic anemia	Blood/Immune
3.59329e-10	1.1198e-10	9.69483e-09	0.412393	0.0640932	EM_230.7	Failure to thrive	Endocrine/Metab
3.65914e-10	2.0739e-10	9.77666e-09	0.279172	0.0439416	EM_256.6	Fluid overload	Endocrine/Metab
5.70904e-10	1.29079e-10	1.5107e-08	0.476028	0.0743221	MS_719.8	Rhabdomyolysis	Muscloskeletal
6.02496e-10	2.38546e-10	1.57911e-08	0.360099	0.0569217	BI_179	Immunodeficiencies	Blood/Immune
6.94583e-10	5.40943e-10	1.8033e-08	0.20336	0.0327565	CV_404.11	Acute myocardial infarction	Cardiovascular
7.12782e-10	4.00876e-10	1.83325e-08	0.279076	0.0446364	SS_823.1	Nonspecific elevation of levels of transaminase or lactic acid dehydrogenase [LDH]	Symptoms
9.12972e-10	2.56955e-10	2.31205e-08	0.445518	0.0706616	EM_256.32	Alkalosis	Endocrine/Metab
9.15745e-10	3.97496e-10	2.31205e-08	0.356621	0.0570839	GU_582.21	End stage renal disease [CDK, stage 5]	Genitourinary
9.57277e-10	5.56969e-10	2.39493e-08	0.28083	0.0452906	ID_092.8	Bacteremia	Infections
1.0232e-09	2.12244e-10	2.53679e-08	0.50921	0.0804914	ID_054.2	Hepatitis B	Infections
1.09983e-09	1.10008e-09	2.70245e-08	0.0810886	0.0133064	CV_401.1	Essential hypertension	Cardiovascular
1.29413e-09	1.28e-09	3.15171e-08	0.084596	0.0139352	MB_288	Anxiety and anxiety disorders	Mental
1.41855e-09	1.38871e-09	3.42443e-08	-0.103291	0.0170683	DE_670	Seborrheic keratosis	Dermatological
1.72543e-09	4.77961e-10	4.12902e-08	0.449336	0.0723649	MB_287.2	Schizoaffective disorder	Mental
1.78181e-09	1.76497e-09	4.2272e-08	0.0833919	0.0138548	SS_800	Chest pain	Symptoms
1.84896e-09	1.31816e-10	4.34902e-08	0.689238	0.108344	ID_084.4	Trichomoniasis	Infections
1.97212e-09	1.8907e-10	4.59939e-08	0.676759	0.107179	ID_052.5	Cytomegalovirus [CMV]	Infections
2.12603e-09	9.12287e-10	4.91668e-08	0.368688	0.0602836	MB_280.13	Alcoholic liver disease	Mental
2.318e-09	8.06633e-10	5.31594e-08	0.408698	0.0666482	MB_287.1	Schizophrenia	Mental
2.62373e-09	2.3625e-09	5.96737e-08	0.142999	0.0239392	ID_070	Candidiasis	Infections
2.93415e-09	2.41496e-09	6.61868e-08	0.192196	0.0321961	CV_431.11	Cerebral infarction [Ischemic stroke]	Cardiovascular
3.34401e-09	2.95671e-09	7.48189e-08	0.156276	0.0263223	CV_401	Hypertension	Cardiovascular
4.54958e-09	9.58631e-10	1.00971e-07	0.509162	0.0835384	ID_052.4	Infectious mononucleosis	Infections
4.63644e-09	4.27331e-09	1.02076e-07	0.13034	0.0221809	CV_417.2	Tachycardia	Cardiovascular
5.94152e-09	3.3333e-09	1.2977e-07	0.325439	0.0550573	RE_479.32	Chronic respiratory failure	Respiratory
9.62824e-09	9.17122e-09	2.08637e-07	0.116935	0.0203429	GI_512	Aphagia and dysphagia	Gastrointestinal
1.23923e-08	8.68081e-09	2.66435e-07	0.251069	0.0436111	GI_502	Diseases of teeth and supporting structures	Gastrointestinal
1.47807e-08	1.29556e-08	3.15322e-07	0.181747	0.0319413	CV_424.3	Diastolic heart failure	Cardiovascular
1.87614e-08	1.8189e-08	3.97165e-07	-0.127363	0.0226594	CA_142	Lump or mass in breast or nonspecific abnormal breast exam	Neoplasms
2.02281e-08	1.95849e-08	4.24945e-07	0.109791	0.0195415	MS_715.4	Spinal stenosis	Muscloskeletal
2.23337e-08	5.34865e-09	4.65624e-07	0.566034	0.0974116	ID_054.32	Acute hepatitis C	Infections
2.38836e-08	1.40882e-08	4.94192e-07	0.330512	0.0582717	MB_308.1	Delirium	Mental
2.92622e-08	2.76279e-08	6.00968e-07	0.131713	0.023692	RE_495.1	Solitary pulmonary nodule	Respiratory
3.0732e-08	2.08629e-08	6.26477e-07	0.28506	0.0508419	MS_701.1	Osteomyelitis	Muscloskeletal
3.23727e-08	1.66467e-08	6.55071e-07	0.376962	0.0668398	GI_542.4	Portal hypertension	Gastrointestinal
3.63687e-08	3.15055e-08	7.30559e-07	0.187118	0.0337925	GI_557	Gastrointestinal hemorrhage	Gastrointestinal
3.81188e-08	3.29131e-08	7.60166e-07	0.182767	0.0330537	GI_502.11	Dental caries	Gastrointestinal
4.12308e-08	3.48259e-08	8.1631e-07	0.20121	0.0364542	BI_164.2	Macrocytic anemia	Blood/Immune
4.22705e-08	2.28232e-08	8.30917e-07	0.370142	0.0662521	ID_091	Gangrene	Infections
4.36362e-08	7.63326e-09	8.5168e-07	0.679076	0.118442	CA_101.42	Malignant neoplasm of anus	Neoplasms
4.82006e-08	3.94049e-08	9.3414e-07	0.223821	0.040715	NS_350.5	Repeated falls*	Neurological
4.97484e-08	2.4988e-08	9.57395e-07	0.383417	0.0688288	MB_308.3	Hallucinations	Mental
5.57658e-08	4.29931e-08	1.06575e-06	0.241865	0.0441174	GI_555	Ascites	Gastrointestinal
5.7103e-08	5.38835e-08	1.08378e-06	0.128427	0.0235993	BI_177.2	Enlargement of lymph nodes [Lymphadenopathy]	Blood/Immune
5.92622e-08	5.14711e-08	1.11705e-06	0.180849	0.0331785	NS_330.3	Convulsions	Neurological
6.84512e-08	2.33963e-08	1.28148e-06	0.51242	0.0919701	RE_468.5	Pneumonia due to fungus	Respiratory
7.05583e-08	4.99005e-08	1.30535e-06	0.28353	0.0519728	GI_522.8	Duodenitis	Gastrointestinal
7.06746e-08	3.82545e-08	1.30535e-06	0.377675	0.0687111	GI_542.3	Hepatic failure	Gastrointestinal
7.22142e-08	4.83994e-08	1.31612e-06	0.303957	0.0556753	GI_526.12	Intestinal infection due to C. difficile	Gastrointestinal
7.22142e-08	4.83994e-08	1.31612e-06	0.303957	0.0556753	ID_015.2	Clostridium difficile	Infections
7.73567e-08	7.06729e-08	1.40056e-06	0.160013	0.0296642	BI_169.1	Thrombocytopenia	Blood/Immune
8.40631e-08	6.46557e-08	1.51204e-06	0.25434	0.0470159	RE_468.2	Bacterial pneumonia	Respiratory
8.55212e-08	7.37456e-08	1.5214e-06	0.190912	0.035441	EM_204.3	Hypoglycemia	Endocrine/Metab
8.56893e-08	6.62142e-08	1.5214e-06	0.253329	0.0468654	RE_469.2	Chronic bronchitis	Respiratory
8.69671e-08	4.64246e-08	1.53419e-06	0.391069	0.0715941	MS_701.11	Acute/subacute osteomyelitis	Muscloskeletal
8.80154e-08	2.02394e-08	1.54279e-06	0.609579	0.109204	MB_287.5	Drug-induced psychotic disorder	Mental
9.9832e-08	9.67141e-08	1.73885e-06	0.108563	0.0203444	SS_808	Syncope and collapse	Symptoms
1.05356e-07	8.23023e-08	1.82352e-06	0.252607	0.0470675	RE_480.2	Chronic pulmonary edema	Respiratory
1.0818e-07	1.05717e-07	1.86069e-06	0.104324	0.019611	RE_495	Abnormal findings on diagnostic imaging of lung	Respiratory
1.16482e-07	1.0726e-07	1.99105e-06	0.170908	0.0321346	CV_404	Ischemic heart disease	Cardiovascular
1.59368e-07	1.26104e-07	2.70728e-06	0.245653	0.0464422	GI_502.1	Diseases of hard tissues of teeth	Gastrointestinal
1.98963e-07	1.32079e-07	3.35917e-06	0.331522	0.0628018	BI_169.14	Secondary thrombocytopenia	Blood/Immune
2.03686e-07	1.47945e-07	3.41795e-06	0.29697	0.0564729	NS_345.2	Metabolic encephalopathy	Neurological
2.14423e-07	1.91836e-07	3.57631e-06	0.181801	0.0348754	SS_830	Proteinuria	Symptoms
2.31118e-07	2.0908e-07	3.83155e-06	0.184587	0.0355226	CV_424.2	Systolic heart failure	Cardiovascular
2.54879e-07	1.0228e-07	4.20016e-06	0.508645	0.0957314	EM_256.3	Mixed disorder of acid-base balance	Endocrine/Metab
2.79517e-07	2.48486e-07	4.57875e-06	0.194077	0.037579	MS_745.61	Fracture of vertebrae	Muscloskeletal
2.82693e-07	2.76259e-07	4.60339e-06	0.100583	0.0195591	SS_805	Fever	Symptoms
2.86513e-07	2.77896e-07	4.63814e-06	0.11189	0.0217605	BI_160.1	Iron deficiency anemia	Blood/Immune
3.46109e-07	2.31559e-07	5.57013e-06	0.341332	0.0659447	MS_727.1	Osteonecrosis	Muscloskeletal
3.49503e-07	2.80991e-07	5.59204e-06	0.252627	0.0491314	GI_552	Other diseases of biliary tract	Gastrointestinal
3.6008e-07	2.51442e-07	5.72797e-06	0.311657	0.0603708	ID_056.2	Anogenital (venereal) warts	Infections
3.80588e-07	2.63148e-07	6.01941e-06	0.319311	0.0619689	GI_557.1	Hematemesis	Gastrointestinal
3.82902e-07	3.21361e-07	6.0214e-06	0.245319	0.0479492	CV_436.2	Atherosclerosis of the extremities	Cardiovascular
3.91531e-07	3.79017e-07	6.12211e-06	0.116331	0.0228837	GI_510.2	Esophagitis	Gastrointestinal
4.05088e-07	4.00295e-07	6.29832e-06	0.0896027	0.0176675	SS_812	Edema	Symptoms
4.08216e-07	3.38442e-07	6.31129e-06	0.237517	0.0465088	EM_247.51	Hypocalcemia	Endocrine/Metab
4.56675e-07	3.58597e-07	7.02106e-06	0.278419	0.0546352	GU_588.1	Disorders resulting from impaired renal function	Genitourinary
5.00257e-07	4.59364e-07	7.64838e-06	0.17363	0.0343916	CV_446.2	Orthostatic hypotension	Cardiovascular
5.10094e-07	4.73914e-07	7.75569e-06	0.157831	0.0313003	MB_299	Mental disorder, not otherwise specified	Mental
5.19304e-07	4.1923e-07	7.84606e-06	0.261911	0.051701	RE_468.1	Viral pneumonia	Respiratory
5.2174e-07	4.90429e-07	7.84606e-06	0.149028	0.029595	RE_488.6	Wheezing	Respiratory
5.38699e-07	5.26052e-07	8.05706e-06	-0.113989	0.0227606	DE_674.2	Hypepigmentation*	Dermatological
5.58154e-07	1.39879e-07	8.30291e-06	0.618094	0.117823	PP_927.3	Other drug use during pregnancy	Pregnancy
6.50801e-07	3.5207e-07	9.62905e-06	0.439977	0.086388	ID_019.1	Treponema pallidum [syphilis]	Infections
8.42791e-07	8.20011e-07	1.2403e-05	-0.137801	0.0280047	CA_142.2	Abnormal mammogram	Neoplasms
9.48679e-07	6.65667e-07	1.3887e-05	0.348204	0.069963	SS_810	Shock	Symptoms
9.59698e-07	6.40011e-07	1.3974e-05	0.371867	0.0746241	ID_025	Enterococcus	Infections
1.03872e-06	1.03614e-06	1.5045e-05	0.0687885	0.0140781	MS_718.4	Low back pain	Muscloskeletal
1.04546e-06	8.71321e-07	1.50634e-05	0.255096	0.0517787	RE_468.9	Lobar pneumonia*	Respiratory
1.07085e-06	1.04745e-06	1.53488e-05	0.108536	0.0222097	RE_486	Other respiratory disorders	Respiratory
1.16834e-06	9.61829e-07	1.66594e-05	0.257496	0.052475	MB_287	Psychotic disorder	Mental
1.24826e-06	1.22594e-06	1.77073e-05	0.10107	0.0208156	BI_164.1	Microcytic anemia	Blood/Immune
1.28217e-06	1.26604e-06	1.8095e-05	0.0926426	0.0191074	EM_204.4	Hyperglycemia	Endocrine/Metab
1.31964e-06	1.09173e-06	1.85289e-05	0.269799	0.0552653	DE_686.1	Pressure ulcer	Dermatological
1.33531e-06	1.2728e-06	1.86536e-05	-0.173601	0.035946	CA_105.1	Malignant neoplasm of the breast, female	Neoplasms
1.41188e-06	1.25599e-06	1.96237e-05	0.205687	0.0423737	NS_330	Epilepsy, recurrent seizures, convulsions	Neurological
1.4631e-06	1.42595e-06	2.02334e-05	0.122903	0.0254656	CV_403	Angina pectoris	Cardiovascular
1.60836e-06	1.43402e-06	2.21311e-05	0.220385	0.0456488	RE_481.4	Pulmonary fibrosis	Respiratory
1.64555e-06	1.63657e-06	2.25301e-05	0.0758141	0.0158071	NS_331	Headache	Neurological
1.71877e-06	1.68529e-06	2.34161e-05	0.108833	0.0227097	GI_520.2	Diaphragmatic hernia	Gastrointestinal
1.86709e-06	1.73131e-06	2.53115e-05	0.186772	0.0389949	MS_745.9	Pathological fracture	Muscloskeletal
1.90284e-06	1.69516e-06	2.56697e-05	0.217372	0.0453396	ID_003	Escherichia coli	Infections
1.92696e-06	3.23707e-07	2.58682e-05	0.891106	0.176214	GI_542.5	Hepatorenal syndrome	Gastrointestinal
2.09871e-06	1.51771e-06	2.80372e-05	0.354696	0.0736553	ID_011	Klebsiella	Infections
2.13384e-06	1.09469e-06	2.83687e-05	0.491529	0.100794	GI_546.31	Hepatosplenomegaly*	Gastrointestinal
2.27074e-06	1.95375e-06	3.00437e-05	0.25491	0.0534788	RE_481	Interstitial pulmonary diseases	Respiratory
2.42066e-06	1.36194e-06	3.1874e-05	0.460294	0.0951797	ID_054	Hepatovirus	Infections
2.45058e-06	2.28833e-06	3.21143e-05	0.173774	0.0367079	BI_180	Other disorders involving the immune mechanism	Blood/Immune
2.64113e-06	2.22612e-06	3.44473e-05	0.271376	0.0572415	EM_208.22	Secondary hyperparathyroidism	Endocrine/Metab
2.70599e-06	2.62037e-06	3.51268e-05	0.139534	0.0296613	CV_448.9	Peripheral vascular disease NOS [includes PAD]	Cardiovascular
3.06028e-06	1.69173e-06	3.94836e-05	0.492043	0.102732	ID_071	Coccidioides	Infections
3.07031e-06	1.18431e-06	3.94836e-05	0.592298	0.121968	ID_006.2	Neisseria gonorrhea	Infections
3.45732e-06	3.45557e-06	4.42537e-05	0.0609529	0.0131288	GI_527	Abdominal pain	Gastrointestinal
3.78802e-06	3.30503e-06	4.82622e-05	0.247496	0.0531084	RE_487.3	Hemoptysis	Respiratory
3.9177e-06	2.28311e-06	4.96844e-05	0.479851	0.101429	ID_004.2	Group A Streptococcus	Infections
3.93683e-06	2.78217e-06	4.9698e-05	0.384495	0.0819137	ID_097	Drug resistant microorganisms	Infections
3.97389e-06	3.54303e-06	4.98462e-05	0.229254	0.0493424	EM_248	Disorders of plasma-protein metabolism, NEC	Endocrine/Metab
3.9848e-06	3.32722e-06	4.98462e-05	0.28523	0.0612251	BI_162.8	Pancytopenia	Blood/Immune
4.52471e-06	3.66909e-06	5.63439e-05	0.314014	0.0676906	CV_440.2	Arterial embolism and thrombosis	Cardiovascular
4.76471e-06	4.75884e-06	5.90653e-05	0.0632081	0.0138109	SS_809.2	Chronic pain	Symptoms
5.53515e-06	4.18365e-06	6.83083e-05	0.362213	0.0785587	CV_444.13	Esophageal varices	Cardiovascular
5.93345e-06	5.16925e-06	7.28967e-05	0.250647	0.0548738	GI_516.4	Gastroparesis	Gastrointestinal
6.02817e-06	4.23e-06	7.37312e-05	0.414415	0.0899362	BI_168.15	Acquired coagulation factor deficiency	Blood/Immune
7.26076e-06	4.18455e-06	8.84142e-05	0.534827	0.116024	CA_124.6	Myelodysplastic syndrome	Neoplasms
7.47358e-06	2.76978e-06	9.06049e-05	0.669141	0.142895	MB_280.4	Sedative, hypnotic, or anxiolytic related disorders	Mental
7.6593e-06	7.58719e-06	9.24491e-05	0.0905367	0.0202059	RE_469.1	Acute bronchitis	Respiratory
8.09887e-06	7.20514e-06	9.73279e-05	0.238937	0.053109	GI_522.11	Crohn's disease	Gastrointestinal
8.20505e-06	8.0999e-06	9.81752e-05	0.105325	0.0235768	GU_594.3	Urinary incontinence and enuresis	Genitourinary
8.49454e-06	8.41299e-06	0.000101199	0.104848	0.0235154	CV_416.21	Atrial fibrillation	Cardiovascular
9.94084e-06	9.75053e-06	0.000117919	0.117409	0.0265112	GI_550.1	Gallstones [Cholelithiasis]	Gastrointestinal
1.00348e-05	9.60268e-06	0.000118523	0.171524	0.0386823	CV_406.1	Pulmonary hypertension	Cardiovascular
1.02309e-05	1.01471e-05	0.000120322	0.088219	0.019967	EM_247.88	Iron deficiency	Endocrine/Metab
1.04172e-05	1.02563e-05	0.000121992	-0.11726	0.0266381	CA_138.1	Nevus, non-neoplastic	Neoplasms
1.04649e-05	6.72497e-06	0.000122031	0.467927	0.103768	GI_540.4	Alcoholic hepatitis	Gastrointestinal
1.12506e-05	9.84461e-06	0.00013064	0.268026	0.0604752	NS_355.21	Transient alteration of awareness	Neurological
1.18819e-05	7.17801e-06	0.000137391	0.499014	0.110971	MB_309.8	Homicidal ideations	Mental
1.35212e-05	5.88209e-06	0.000155692	0.664256	0.146654	MB_296.3	Antisocial personality disorder	Mental
1.62815e-05	4.71974e-06	0.000186695	0.787441	0.172204	ID_016.1	Chlamydia trachomatis	Infections
1.78059e-05	1.08855e-05	0.000203327	0.533787	0.12104	RE_482.2	Pyothorax (empyema)	Respiratory
1.81676e-05	1.26039e-05	0.0002066	0.454819	0.103849	GI_513.4	Gastrojejunal ulcer	Gastrointestinal
1.82582e-05	1.13293e-05	0.000206776	0.517525	0.117544	EM_244.4	Lipodystrophy, not elsewhere classified	Endocrine/Metab
1.83444e-05	1.43581e-05	0.000206901	0.371396	0.0853353	MB_287.4	Delusional disorders	Mental
1.88158e-05	1.57388e-05	0.000211351	0.309505	0.0714403	MB_283.3	High risk sexual behavior	Mental
1.96975e-05	1.93853e-05	0.000220355	-0.133349	0.0312954	GU_610.1	Cystic mastopathy	Genitourinary
1.9911e-05	1.8214e-05	0.000221842	0.24478	0.0569675	CV_401.7	Hypertensive crisis*	Cardiovascular
2.05848e-05	2.03655e-05	0.000228425	-0.10743	0.0252649	DE_674	Disorders of pigmentation	Dermatological
2.072e-05	1.91339e-05	0.000229001	0.231727	0.0540549	GI_513	Peptic ulcer	Gastrointestinal
2.19671e-05	1.4841e-05	0.000241814	0.491175	0.113165	ID_054.1	Hepatitis A	Infections
2.3729e-05	2.11496e-05	0.000260168	0.27313	0.0640312	ID_002	Staphylococcus	Infections
2.395e-05	2.03783e-05	0.000261549	0.319978	0.0748532	MS_705.11	Rheumatoid arthritis without rheumatoid factor*	Muscloskeletal
2.41781e-05	2.37888e-05	0.000262997	-0.135841	0.0322305	GU_612.8	Other specified disorders of breast	Genitourinary
2.83324e-05	2.66883e-05	0.000306971	0.219885	0.0522129	CV_424.4	Combined systolic and diastolic heart failure	Cardiovascular
2.89776e-05	2.73103e-05	0.000312731	0.205595	0.0488736	BI_174.2	Splenomegaly	Blood/Immune
2.9364e-05	2.90438e-05	0.000315663	0.108227	0.0258493	GU_586	Other disorders of the kidney and ureters	Genitourinary
3.41181e-05	3.38135e-05	0.000365343	-0.136816	0.0330809	GU_602.4	Elevated prostate specific antigen [PSA]	Genitourinary
3.68835e-05	3.6486e-05	0.000393424	0.103984	0.0251482	GI_542.2	Fatty liver disease (FLD)	Gastrointestinal
3.82921e-05	3.76709e-05	0.000406872	0.131598	0.0318722	CV_400.2	Rheumatic heart disease	Cardiovascular
3.94456e-05	3.58319e-05	0.000417517	0.272336	0.0656697	MS_702.1	Pyogenic arthritis [Septic arthritis]	Muscloskeletal
4.1383e-05	4.13612e-05	0.000436345	0.0570687	0.0139142	RE_499.1	Cough	Respiratory
4.43532e-05	3.94809e-05	0.000465878	0.293769	0.0711838	GI_526.1	Bacterial enteritis	Gastrointestinal
4.50802e-05	4.17991e-05	0.000470994	0.247932	0.0603116	EM_256.1	Hyperosmolality and/or hypernatremia	Endocrine/Metab
4.52526e-05	4.18242e-05	0.000470994	0.24983	0.0607756	GI_514.3	Ileus	Gastrointestinal
4.53537e-05	4.03353e-05	0.000470994	0.297654	0.0722336	GI_554.12	Chronic pancreatitis	Gastrointestinal
4.70329e-05	4.69422e-05	0.000486596	0.0661194	0.0162322	ID_089.3	Fungal infections	Infections
5.17631e-05	5.13906e-05	0.000533529	-0.102619	0.0253949	EM_204.1	Impaired fasting glucose	Endocrine/Metab
5.39191e-05	4.34985e-05	0.000553677	0.409246	0.0996488	GI_552.1	Cholangitis	Gastrointestinal
5.5076e-05	4.92832e-05	0.000563454	0.305845	0.075061	RE_460	Respiratory infection	Respiratory
5.66571e-05	5.65242e-05	0.000577483	-0.0817567	0.0203294	DE_672.21	Actinic keratosis	Dermatological
6.33808e-05	6.27938e-05	0.000643631	0.107092	0.0267166	GU_592.11	Acute cystitis	Genitourinary
6.56741e-05	5.89646e-05	0.000664467	0.309861	0.0768267	RE_480.1	Acute pulmonary edema	Respiratory
6.83141e-05	6.78512e-05	0.000688646	0.107061	0.0268357	CV_416.211	Paroxysmal atrial fibrillation*	Cardiovascular
7.08197e-05	6.73486e-05	0.000711299	0.210125	0.0525558	GU_581	Renal tubulo-interstitial diseases	Genitourinary
7.76586e-05	6.85623e-05	0.000777151	0.313667	0.0784343	DE_669.3	Hidradenitis suppurativa	Dermatological
7.83365e-05	7.75352e-05	0.000781094	-0.120084	0.0304688	DE_662	Rosacea	Dermatological
7.9684e-05	7.86197e-05	0.000791662	0.123356	0.0311767	SS_800.11	Pleurodynia*	Symptoms
8.95348e-05	6.97774e-05	0.00088633	0.467733	0.116963	EM_202.32	Drug or chemical induced diabetes mellitus*	Endocrine/Metab
9.68293e-05	7.69353e-05	0.000955105	0.437251	0.110035	MB_308.32	Auditory hallucinations*	Mental
9.8786e-05	9.60415e-05	0.000970925	0.176077	0.0450078	GI_513.2	Gastric ulcer	Gastrointestinal
0.000103492	0.000100019	0.00101356	0.189717	0.04861	GI_554.11	Acute pancreatitis	Gastrointestinal
0.000110779	0.00011036	0.00108107	0.0820771	0.0211998	SS_809.32	Pain in leg*	Symptoms
0.000121219	9.98359e-05	0.00117878	0.434596	0.111046	SS_847.3	Liver transplant	Symptoms
0.000124883	0.00012347	0.00121014	0.122788	0.0319143	MS_745.1	Fracture of lower limb	Muscloskeletal
0.000126836	0.000126563	0.00122475	-0.076042	0.0198675	CA_103	Malignant neoplasm of the skin	Neoplasms
0.000136584	0.000131061	0.00131426	-0.240096	0.0632256	GU_629	Female infertility	Genitourinary
0.000139539	0.00013648	0.00133801	0.1675	0.0437806	GI_520	Hernia	Gastrointestinal
0.00015017	0.000136252	0.00143232	0.337455	0.0879372	CV_448	Peripheral vascular disease	Cardiovascular
0.000150415	3.57161e-05	0.00143232	1.2261	0.295555	ID_054.21	Hepatitis B with delta	Infections
0.000158138	0.000149924	0.00150067	0.245723	0.0645322	DE_664.42	Psoriatic arthropathy	Dermatological
0.000165726	0.000155325	0.00156728	0.27724	0.072962	NS_356.4	Slurred speech*	Neurological
0.000172134	0.000138086	0.0016223	0.439645	0.114619	PP_927.2	Tobacco use during pregnancy	Pregnancy
0.00018612	0.000184896	0.00174813	-0.116715	0.0313045	GU_626.16	Excessive menstruation	Genitourinary
0.000192075	0.000186381	0.00179793	0.19424	0.051777	GI_522.12	Ulcerative colitis	Gastrointestinal
0.000194504	0.000193724	0.00181449	0.0868668	0.0232703	SS_809.1	Acute pain	Symptoms
0.000198793	0.000197137	0.00184824	-0.128844	0.0347223	CA_144.21	Leiomyoma of uterus	Neoplasms
0.000204106	5.18084e-05	0.00189125	1.22729	0.302616	SS_847.5	Pancreas transplant	Symptoms
0.000210395	0.000207717	0.00193692	0.140721	0.0378328	SO_388	Blindness and low vision	Sense organs
0.000210442	0.000196434	0.00193692	0.286327	0.0764932	MB_309.7	Restlessness and agitation*	Mental
0.000221933	0.000149506	0.00203587	0.652317	0.170786	MS_722.3	Necrotizing fasciitis	Muscloskeletal
0.000226553	0.000225886	0.00206499	0.0804623	0.0217851	RE_469	Bronchitis	Respiratory
0.000226609	0.000223705	0.00206499	0.142736	0.0385664	MS_745.6	Fracture of bones in thorax	Muscloskeletal
0.0002281	0.000222199	0.00207172	0.187296	0.0505412	GU_581.1	Acute pyelonephritis	Genitourinary
0.000254835	0.000254267	0.00230693	-0.0920034	0.0251984	GU_627.2	Symptomatic menopause	Genitourinary
0.000258118	0.000252761	0.00232898	-0.196914	0.0541218	CA_139.3	Benign neoplasm of other connective and soft tissue	Neoplasms
0.000259939	0.000257838	0.00233775	-0.125614	0.0344897	DE_676	Hypertrophic conditions of skin	Dermatological
0.000274713	0.000274174	0.00246257	0.0733522	0.0201335	MS_718.5	Sciatica	Muscloskeletal
0.000275608	0.000275281	0.00246257	0.0640579	0.0175924	RE_475	Asthma	Respiratory
0.000280146	0.000277148	0.00249502	0.146881	0.0402844	CV_416.22	Atrial flutter	Cardiovascular
0.00030395	0.000285282	0.00269039	0.303642	0.0831843	GI_514.31	Paralytic ileus	Gastrointestinal
0.000304945	0.000299945	0.00269039	-0.178571	0.0496495	GU_615	Endometriosis	Genitourinary
0.000305587	0.000305263	0.00269039	0.0632024	0.0174858	SS_829	Abnormal findings on examination of blood	Symptoms
0.000305993	0.000241628	0.00269039	0.562266	0.151905	SS_822.81	Elevated carcinoembryonic antigen [CEA]	Symptoms
0.000314574	0.000311618	0.00275703	0.130462	0.0360842	DE_667	Erythematous conditions	Dermatological
0.000315956	0.000309698	0.00276036	0.179878	0.0496758	BI_170.1	Neutropenia	Blood/Immune
0.000320063	0.000308149	0.00278738	0.242523	0.0668764	GI_513.1	Esophageal ulcer	Gastrointestinal
0.000339182	0.000275141	0.00294457	0.528959	0.1442	RE_482.1	Abscess of lung and mediastinum	Respiratory
0.000340663	0.00032677	0.00294812	0.239715	0.0663767	MB_296.4	Borderline personality disorder	Mental
0.000346546	0.000343449	0.00298964	0.130129	0.036246	GI_514.2	Intestinal obstruction	Gastrointestinal
0.000350501	0.000349515	0.00301431	0.0827812	0.0231138	GI_522.9	Gastritis	Gastrointestinal
0.000373409	0.000368417	0.00320132	0.154211	0.0431488	EM_202.1	Type 1 diabetes	Endocrine/Metab
0.000375743	0.000362804	0.00321132	-0.267279	0.0756344	PP_947.4	Cord entanglement complicating labor and delivery	Pregnancy
0.000395513	0.000363505	0.00336982	-0.439904	0.125457	SS_840.1	Food allergy	Symptoms
0.000402412	0.00038049	0.00341802	0.28989	0.0810946	ID_086.2	Scabies	Infections
0.000406033	0.000401693	0.00343816	0.144248	0.0406312	GI_520.14	Ventral hernia	Gastrointestinal
0.000428319	0.000427868	0.00361575	0.0657934	0.018658	GU_594.2	Dysuria	Genitourinary
0.00044319	0.000430569	0.00372984	0.22038	0.0622935	MB_296	Personality disorders	Mental
0.000446709	0.000442021	0.003748	0.146906	0.0416733	MS_745	Fractures	Muscloskeletal
0.000453347	0.000441512	0.00379213	0.225232	0.0637668	GU_582	Renal failure	Genitourinary
0.000496285	0.000491937	0.00413872	0.134926	0.0385937	GI_507	Lesions of mouth	Gastrointestinal
0.00049986	0.000491798	0.00415594	0.173428	0.0495601	GI_526.2	Viral enteritis	Gastrointestinal
0.000510367	0.000508416	0.00423051	-0.133339	0.0384861	CA_107.2	Malignant neoplasm of the prostate	Neoplasms
0.00056559	0.000562615	0.00467418	0.117232	0.033899	CV_414	Cardiomyopathy	Cardiovascular
0.000598284	0.000595869	0.00492957	0.10112	0.0293817	ID_052.1	Herpes simplex	Infections
0.000632497	0.000571005	0.00519591	0.432478	0.124454	SS_810.3	Hypovolemic shock*	Symptoms
0.000687707	0.000679983	0.00563265	0.160246	0.046977	EM_230.3	Anorexia	Endocrine/Metab
0.000709368	0.000708952	0.00579282	0.0584483	0.0172425	NS_333.2	Insomnia	Neurological
0.000717854	0.000518788	0.00584478	0.709384	0.202155	MB_308.2	Delusions	Mental
0.000755332	0.000741721	0.00612905	0.205712	0.0606597	GI_520.1	Hernia of the abdominal wall	Gastrointestinal
0.000757223	0.000753821	0.00612905	0.121393	0.0359265	CV_436.3	Atherosclerosis of aorta	Cardiovascular
0.000759569	0.00074872	0.00613001	0.184579	0.0544999	EM_202.4	Other specified diabetes*	Endocrine/Metab
0.000762176	0.000638948	0.00613306	0.559559	0.16168	BI_174.7	Infarction of spleen*	Blood/Immune
0.000827598	0.000800082	0.00664009	0.273311	0.0809534	GI_552.2	Obstruction of bile duct	Gastrointestinal
0.000840309	0.000835692	0.00672248	0.124624	0.0371852	SS_800.2	Precordial pain	Symptoms
0.000860577	0.000805056	0.00684865	0.374903	0.110895	NS_355.1	Coma	Neurological
0.000861058	0.000855094	0.00684865	0.13726	0.0410237	GU_592.1	Cystitis	Genitourinary
0.000866949	0.000600135	0.00687563	0.785598	0.225347	GI_552.11	Primary sclerosing cholangitis*	Gastrointestinal
0.000902429	0.000901655	0.00713645	0.0648527	0.0195091	SS_809	Pain	Symptoms
0.000927408	0.000926198	0.00731297	-0.0759983	0.0229943	SO_387.2	Myopia	Sense organs
0.000976473	0.000966044	0.00767443	-0.190766	0.0581797	CV_413.12	Mitral valve prolapse*	Cardiovascular
0.000978824	0.0009743	0.00767443	0.117117	0.0354037	NS_355.2	Alteration of consciousness	Neurological
0.00102026	0.000990671	0.00797657	-0.314282	0.0965822	CA_149.4	Benign neoplasm of the pituitary gland and craniopharyngeal duct	Neoplasms
0.00102575	0.000796632	0.00799682	0.686242	0.201781	MB_308	Symptoms related to mental disorders	Mental
0.00103922	0.000981437	0.00807892	0.376173	0.11307	CA_101.61	Malignant neoplasm of the liver	Neoplasms
0.00108245	0.00106983	0.00839131	0.186158	0.0566071	CV_410.2	Endocarditis	Cardiovascular
0.00114331	0.00113786	0.0088382	0.124847	0.0382405	GU_614.55	Candidiasis of vulva and vagina	Genitourinary
0.00114804	0.000978515	0.00884989	0.593052	0.177413	NS_335.4	Phantom limb (syndrome)	Neurological
0.00115702	0.0010895	0.00889416	0.37891	0.114804	GU_594.33	Nocturnal enuresis	Genitourinary
0.00119028	0.00118249	0.00910605	-0.165351	0.0512673	CA_105	Malignant neoplasm of the breast	Neoplasms
0.0011912	0.00105527	0.00910605	0.534821	0.161098	EM_247.41	Hypermagnesemia*	Endocrine/Metab
0.00121385	0.0011945	0.00925349	0.210902	0.0647007	MS_717.3	Occipital neuralgia*	Muscloskeletal
0.00144601	0.00144423	0.0109929	-0.0836288	0.0263183	DE_672.2	Skin changes due to chronic exposure to nonionizing radiation	Dermatological
0.00161313	0.00160152	0.0122296	0.159585	0.0503237	ID_089	Infections	Infections
0.00162397	0.00161353	0.0122779	0.152072	0.0480021	GI_550	Disorders of the gallbladder	Gastrointestinal
0.00167344	0.0015734	0.0126173	-0.56051	0.181953	NS_344.3	Cerebrospinal fluid leak	Neurological
0.00180199	0.00180179	0.0135494	-0.0525791	0.016866	CA_136.41	Benign neoplasm of the colon	Neoplasms
0.00189977	0.00177612	0.0142457	0.464095	0.146381	CA_121.12	Acute myeloid leukemia	Neoplasms
0.00196273	0.00191366	0.0146778	0.299234	0.0955296	RE_488.4	Tachypnea	Respiratory
0.00196877	0.00196763	0.0146831	0.0647888	0.0208968	SS_809.31	Pain in arm*	Symptoms
0.00205263	0.00204934	0.0152671	0.0910481	0.0294514	DE_660	Infection of the skin	Dermatological
0.00206505	0.00205022	0.0152938	0.185721	0.0598896	CV_433.3	Cerebrovascular insufficiency	Cardiovascular
0.00206733	0.00206458	0.0152938	0.0853528	0.0276341	GI_557.2	Blood in stool	Gastrointestinal
0.00209305	0.00207322	0.0154425	0.194701	0.0628186	EM_232	Vitamin deficiencies	Endocrine/Metab
0.00211324	0.00210831	0.0155498	0.104847	0.0339896	MB_288.2	Panic disorder [episodic paroxysmal anxiety]	Mental
0.00216629	0.00212817	0.0158801	0.266486	0.0859942	RE_470	Acute bronchiolitis	Respiratory
0.00216966	0.00216922	0.0158801	0.0531979	0.0173296	MS_724	Other symptoms and disorders of the soft tissue	Muscloskeletal
0.00217947	0.00217162	0.0159095	0.129621	0.0421041	BI_168	Coagulation defects, purpura and other hemorrhagic conditions	Blood/Immune
0.00223112	0.00219374	0.0162435	0.251649	0.0815089	CA_106.13	Malignant neoplasm of the cervix	Neoplasms
0.00236265	0.00234152	0.0171557	0.195156	0.0637122	MB_309	Signs and symptoms involving emotional state	Mental
0.00240692	0.00239481	0.0174311	0.153394	0.0502607	MS_745.7	Skull and face fracture	Muscloskeletal
0.0024307	0.00238525	0.0175348	0.284152	0.0927115	EM_202.3	Secondary diabetes	Endocrine/Metab
0.00243397	0.00238925	0.0175348	0.269013	0.0877877	GU_614.54	Abscess or ulceration of vulva	Genitourinary
0.0024781	0.00246566	0.0178061	0.166819	0.0548051	CV_414.5	Ischemic cardiomyopathy*	Cardiovascular
0.00248485	0.00248375	0.0178081	-0.0661481	0.0219095	SO_387.3	Astigmatism	Sense organs
0.0025016	0.00248647	0.0178816	0.176338	0.0579633	CV_431	Stroke and transient cerebral ischemic attacks	Cardiovascular
0.0026476	0.0026308	0.0188762	0.178408	0.0589589	EM_247.4	Disorders of magnesium metabolism	Endocrine/Metab
0.00268214	0.00267808	0.019073	0.0990628	0.0328894	NS_325.2	Difficulty walking	Neurological
0.00272925	0.00272828	0.019358	-0.0705215	0.0235816	CA_142.1	Lump or mass in breast	Neoplasms
0.00280338	0.00278253	0.0198326	0.195295	0.0648527	MS_707.8	Polyarthritis	Muscloskeletal
0.00285472	0.00269854	0.020101	0.481686	0.157901	GI_542.9	Hepatic necrosis	Gastrointestinal
0.00285593	0.00260807	0.020101	0.626015	0.203729	CV_431.14	Cerebellar stroke syndrome*	Cardiovascular
0.00300269	0.00298781	0.0210801	0.176378	0.0590403	MS_703.2	Chondrocalcinosis	Muscloskeletal
0.00308766	0.00251482	0.0215943	0.751202	0.242155	PP_916.21	Viral hepatitis complicating pregnancy*	Pregnancy
0.00309162	0.00293449	0.0215943	0.476575	0.157589	NS_346.3	Anoxic brain damage	Neurological
0.00312304	0.00309512	0.0217472	0.220744	0.0740334	MS_700.41	Myositis	Muscloskeletal
0.00312932	0.00312328	0.0217472	0.117994	0.0397694	NS_325	Abnormality of gait and mobility	Neurological
0.00320015	0.00276559	0.0221834	0.721526	0.234688	CM_755.6	Congenital anomalies of nose	Congenital
0.00324541	0.00229851	0.0224406	1.03436	0.326732	MS_728.7	Relapsing polychondritis*	Muscloskeletal
0.00326425	0.00314038	0.0225143	0.430382	0.143474	GU_580.2	Chronic nephritic syndrome	Genitourinary
0.00329069	0.00321364	0.022549	0.341593	0.11456	GI_554.3	Exocrine pancreatic insufficiency*	Gastrointestinal
0.00329363	0.00302085	0.022549	0.599537	0.197495	GU_581.13	Renal and perinephric abscess	Genitourinary
0.00329386	0.00324886	0.022549	0.270686	0.0910269	BI_171.1	Lymphocytosis (symptomatic)	Blood/Immune
0.00331899	0.00312699	0.0226647	0.515395	0.171155	BI_168.22	Disseminated intravascular coagulation [Defibrination syndrome]	Blood/Immune
0.00336304	0.00321483	0.0229086	0.449886	0.150278	EM_232.1	Vitamin A deficiency	Endocrine/Metab
0.00337256	0.00265935	0.0229167	0.913206	0.293783	ID_027	Shigella	Infections
0.00358134	0.00351349	0.0242755	0.310021	0.104957	MB_306	Conduct disorders	Mental
0.00362138	0.00361898	0.0244866	0.0767604	0.0263144	MS_718.3	Mid back pain	Muscloskeletal
0.00368331	0.00348986	0.0248443	0.528156	0.177413	ID_058.2	Human metapneumovirus*	Infections
0.00395482	0.00281738	0.0266105	1.12425	0.365216	CM_760.226	Curvature of penis (lateral)*	Congenital
0.00397764	0.00397666	0.0266987	0.0599101	0.0207639	GU_593	Hematuria	Genitourinary
0.0039912	0.00398703	0.0267245	0.0989826	0.0342588	CV_426	Complications and ill-defined descriptions of heart disease	Cardiovascular
0.0040106	0.00397637	0.0267892	0.238978	0.082241	CV_420	Cardiac arrest	Cardiovascular
0.00406763	0.00406696	0.0270802	-0.0600472	0.0209397	SO_387.4	Presbyopia	Sense organs
0.00407384	0.00401406	0.0270802	0.313432	0.107704	CA_100	Malignant neoplasm of the head and neck	Neoplasms
0.00418674	0.00417383	0.0277637	0.150621	0.052274	GI_508	Diseases of lips	Gastrointestinal
0.0042032	0.00419003	0.0278058	0.153313	0.0532297	RE_491	Pleurisy	Respiratory
0.00424694	0.00396862	0.0280277	0.589165	0.199642	EM_247.55	Dietary calcium deficiency*	Endocrine/Metab
0.0043549	0.00433782	0.0286252	-0.188355	0.0665779	DE_676.1	Hypertrophic scar [Keloid scar]	Dermatological
0.00435826	0.00435165	0.0286252	0.118883	0.0415093	CV_416.12	Ventricular tachycardia	Cardiovascular
0.00439686	0.00439033	0.0287825	-0.131965	0.0465655	SO_371.1	Cortical age-related cataract	Sense organs
0.00440314	0.00439669	0.0287825	-0.120073	0.0423708	CA_139.53	Lipoma of skin subcutaneous tissue	Neoplasms
0.00457071	0.00456736	0.0298071	0.0903814	0.0317666	GE_972.1	Hereditary neuropathy	Genetic
0.00460411	0.00453573	0.0299539	0.33328	0.11584	NS_328.12	Vascular dementia	Neurological
0.00461855	0.00456603	0.029977	0.292603	0.102002	CV_416.31	Ventricular fibrillation	Cardiovascular
0.00470598	0.00469036	0.0304726	-0.178421	0.0636209	SO_397	Other hearing abnormality	Sense organs
0.00474459	0.00433919	0.0306505	0.724268	0.246094	CA_120.12	Monocyte	Neoplasms
0.00486357	0.00484392	0.0313455	0.18464	0.0650713	NS_334.23	Facial weakness	Neurological
0.00491107	0.00489609	0.0315778	0.166946	0.0589338	CV_406	Pulmonary heart disease	Cardiovascular
0.00503127	0.00496029	0.0322752	-0.398432	0.14461	GE_966.41	Gilbert syndrome*	Genetic
0.00525631	0.00525389	0.0336404	0.0780621	0.0278891	SS_832	Other abnormal findings in urine	Symptoms
0.0053429	0.00529671	0.0341152	0.270141	0.0958083	EM_247.71	Hemochromatosis	Endocrine/Metab
0.0053958	0.00538101	0.0343732	0.163497	0.0583444	RE_484	Pneumothorax and air leak	Respiratory
0.00542235	0.00540575	0.0343914	-0.184331	0.0668228	NS_326.1	Multiple sclerosis	Neurological
0.00542365	0.00542351	0.0343914	0.0453812	0.0163	MS_718.2	Cervicalgia	Muscloskeletal
0.00544025	0.00532133	0.0344174	0.429012	0.151317	CA_100.6	Malignant neoplasm of the larynx	Neoplasms
0.00551715	0.00549213	0.0348238	-0.238511	0.0868635	SO_374.6	Peripheral retinal degeneration	Sense organs
0.00561241	0.00559704	0.035344	0.166499	0.0596763	CV_411.2	Pericardial effusion (noninflammatory)*	Cardiovascular
0.00575131	0.00574833	0.0361361	0.0850949	0.0307122	MS_745.3	Fracture of upper limb	Muscloskeletal
0.00579213	0.00577485	0.0363097	0.176054	0.0633076	BI_160.21	Vitamin B12 deficiency anemia due to intrinsic factor deficiency [Pernicious anemia]	Blood/Immune
0.00597442	0.00597349	0.0373673	-0.0624586	0.0227711	SO_397.1	Tinnitus	Sense organs
0.00599058	0.00564655	0.0373834	-1.03283	0.399063	MS_733.7	Anomalies of jaw-cranial base relationship	Muscloskeletal
0.00612549	0.00611424	0.0380538	-0.158666	0.0582936	CA_140	Benign neoplasm of the breast	Neoplasms
0.00612566	0.0060635	0.0380538	-0.377784	0.140227	SO_381	Strabismus	Sense organs
0.00624701	0.00624449	0.038638	0.0798591	0.0291116	GI_558	Abnormal findings on diagnostic imaging of the digestive tract	Gastrointestinal
0.00624779	0.00618402	0.038638	0.317983	0.114639	RE_468.21	Pneumonia due to Streptococcus pneumoniae	Respiratory
0.00631989	0.00631839	0.0389963	-0.0818224	0.0300595	GU_626.13	Irregular menstrual cycle	Genitourinary
0.00638908	0.00638472	0.0392558	0.102051	0.0372688	GI_523	Diverticular disease [Bowel diverticulosis]	Gastrointestinal
0.00639049	0.00577167	0.0392558	0.841615	0.293644	CA_104.6	Kaposi's sarcoma	Neoplasms
0.0064224	0.00639829	0.039364	-0.240216	0.0891472	SO_374.74	Macular cyst, hole, or pseudohole	Sense organs
0.00646655	0.00644554	0.0395272	-0.215401	0.0798912	SO_374.61	Lattice degeneration of retina	Sense organs
0.00647775	0.00625847	0.0395272	0.547116	0.194772	ID_076	Pneumocystosis	Infections
0.00653261	0.00653149	0.0397738	-0.064762	0.0238723	DE_682.11	Sebaceous cyst [Epidermal cyst]	Dermatological
0.00657245	0.00654359	0.039909	0.230463	0.0839237	MS_701.12	Chronic osteomyelitis	Muscloskeletal
0.00658383	0.00658277	0.039909	0.0653927	0.02401	GU_594.1	Retention of urine	Genitourinary
0.00672051	0.00671718	0.0405591	0.0867895	0.0319047	ID_061	Influenza virus	Infections
0.00672054	0.0067205	0.0405591	0.0456629	0.0168267	MS_715.1	Spondylosis	Muscloskeletal
0.00678373	0.00678376	0.0408508	0.0425416	0.0156963	NS_354	Dizziness and giddiness	Neurological
0.00685593	0.00683368	0.0411955	0.19372	0.0710022	MB_286.12	Bipolar II disorder*	Mental
0.00701669	0.00701045	0.0420322	0.117469	0.0433477	GI_510.8	Barrett's esophagus	Gastrointestinal
0.00702573	0.00671535	0.0420322	0.631184	0.226031	SS_811	Hypothermia, not associated with low environmental temperature	Symptoms
0.00707028	0.00706484	0.0422069	0.112926	0.0417275	CV_433	Other cerebrovascular disease	Cardiovascular
0.00722145	0.00715977	0.0429063	0.322112	0.118133	CV_424.5	Right heart failure*	Cardiovascular
0.00722314	0.00721829	0.0429063	0.103742	0.0384414	GI_510	Diseases of esophagus	Gastrointestinal
0.0072342	0.00567193	0.0429063	1.11824	0.38173	BI_161.22	Hemolytic-uremic syndrome	Blood/Immune
0.0072565	0.00693345	0.042946	-1.00731	0.398575	MB_305.11	Tourette's disorder	Mental
0.00738075	0.00726527	0.0435876	0.416005	0.152094	GE_962.5	Disorders of urea cycle metabolism	Genetic
0.00782132	0.00781062	0.0460905	0.148344	0.0554008	NS_341.2	Hemiplegia and hemiparesis	Neurological
0.00792629	0.00782292	0.0466093	0.40775	0.150312	CV_443.2	Celiac artery compression syndrome	Cardiovascular
0.00795612	0.00784952	0.0466843	0.408407	0.150876	GI_500.1	Anodontia	Gastrointestinal
0.00797298	0.00794088	0.0466843	-0.272847	0.104248	DE_682.12	Pilar and trichodermal cyst	Dermatological
0.00799612	0.00799171	0.0467204	0.105971	0.0397682	CV_413.3	Tricuspid valve disorders	Cardiovascular
0.00821328	0.0082053	0.0478463	-0.143726	0.0547493	CA_101	Malignant neoplasm of the digestive organs	Neoplasms
0.00822358	0.00746744	0.0478463	0.984372	0.350143	EM_249.3	Wild-type transthyretin-related (ATTRwt) amyloidosis*	Endocrine/Metab
0.00851562	0.00851341	0.0494409	0.0883851	0.0334747	CV_433.21	Carotid artery stenosis	Cardiovascular
0.00855349	0.00775572	0.0495562	0.949546	0.339204	MS_727.4	Hyperostosis of skull	Muscloskeletal
0.00883548	0.00794606	0.0510825	1.00239	0.354812	BI_171.3	Plasmacytosis	Blood/Immune
0.00897158	0.00870532	0.0517606	0.62534	0.231284	BI_174.21	Hypersplenism	Blood/Immune
0.00904966	0.00899694	0.0521018	-0.368783	0.144048	EM_209.1	Pituitary hyperfunction	Endocrine/Metab
0.00910219	0.00906142	0.0522949	-0.321066	0.125162	DE_664.2	Pityriasis	Dermatological
0.0091365	0.00912145	0.0523771	0.184942	0.070302	CV_443.1	Stricture of artery [Arterial stenosis]	Cardiovascular
0.00915457	0.00915427	0.0523771	0.0533303	0.0204233	CV_418.1	Abnormal electrocardiogram [ECG] [EKG]	Cardiovascular
0.00918268	0.00911719	0.0524289	0.347024	0.130813	CV_441.1	Arteriovenous fistula	Cardiovascular
0.00927882	0.00924229	0.0528681	0.269474	0.102139	SS_821.1	Precipitous drop in hematocrit	Symptoms
0.00943548	0.00941695	0.0536497	0.201168	0.07673	ID_009	Pseudomonas	Infections
0.00951871	0.00951257	0.0540113	0.125514	0.0481193	MS_700.2	Sicca syndrome [Sjogren syndrome]	Muscloskeletal
0.00968037	0.00967878	0.0548156	0.0763727	0.0294233	ID_052.32	Herpes zoster	Infections
0.00983908	0.00983408	0.0554944	0.115565	0.04452	BI_168.4	Abnormal coagulation profile	Blood/Immune
0.00984058	0.00978966	0.0554944	-0.378374	0.149654	PP_935	Rhesus isoimmunization affecting management of mother	Pregnancy
0.00988067	0.00975607	0.0556066	-0.645128	0.258928	SO_390.2	Exostosis of external auditory canal	Sense organs
0.00997653	0.00996889	0.05592	0.139076	0.0535979	CA_120.1	Myeloid	Neoplasms
0.009977	0.00996666	0.05592	0.159221	0.0613	SO_367.3	Keratoconjunctivitis	Sense organs
p>0.01 are removed

## Sheet: TableS2
Pvalue (SPA)	Pvalue (Normal)	FDR	BETA	SE BETA	Phenotype	Description	Group
2.61e-27	2.38e-123	7.17e-24	2.94502	0.219182	ID_057.1	Human immunodeficiency virus	Infections
3.58e-25	2.42e-35	4.93e-22	1.63205	0.154126	MB_282.1	Current tobacco use and nicotine dependence	Mental
9.26e-22	8.95e-33	6.72e-19	1.62223	0.158061	RE_468	Pneumonia	Respiratory
9.77e-22	3.17e-40	6.72e-19	1.84802	0.170563	ID_092.2	Sepsis	Infections
5.39e-18	9.25e-23	2.97e-15	1.29782	0.146723	ID_089.1	Bacterial infections	Infections
1.39e-17	1.58e-25	6.36e-15	1.53828	0.165117	RE_474	Chronic obstructive pulmonary disease [COPD]	Respiratory
3.35e-17	4.81e-34	1.32e-14	1.84282	0.183904	EM_230.1	Protein-calorie malnutrition	Endocrine/Metab
4.23e-17	1.07e-30	1.45e-14	1.75277	0.179577	RE_479.31	Acute respiratory failure	Respiratory
2.51e-16	6.66e-24	7.66e-14	1.50466	0.166873	GU_582.1	Acute kidney failure	Genitourinary
3.43e-15	3.38e-16	9.45e-13	1.06837	0.140061	ID_089.2	Viral infections	Infections
5.81e-15	7.79e-18	1.45e-12	1.17208	0.146614	BI_164	Anemia	Blood/Immune
7.41e-15	2.55e-30	1.7e-12	1.89364	0.205283	MB_280.51	Stimulant abuse or dependance	Mental
1.13e-14	2.55e-21	2.38e-12	1.42826	0.169639	MB_280.8	Psychoactive substance abuse	Mental
3.19e-14	1.18e-21	6.27e-12	1.48649	0.17363	EM_256.2	Hyposmolality and/or hyponatremia	Endocrine/Metab
9.22e-13	5.69e-24	1.69e-10	1.68111	0.196167	GI_540.3	Viral hepatitits	Gastrointestinal
1.03e-12	3.52e-21	1.77e-10	1.53327	0.183648	BI_164.6	Anemia secondary to chronic diseases and conditions	Blood/Immune
1.38e-12	9.45e-20	2.24e-10	1.52296	0.186383	RE_483	Pleural effusion	Respiratory
5e-12	4.73e-20	7.65e-10	1.5266	0.187978	EM_256.31	Acidosis	Endocrine/Metab
5.88e-12	6.94e-17	8.52e-10	1.28018	0.167413	EM_256.71	Dehydration	Endocrine/Metab
1.92e-11	2.23e-15	2.65e-09	1.21912	0.165575	EM_256.5	Hypokalemia [Hypopotassemia]	Endocrine/Metab
4.18e-11	4.34e-17	5.47e-09	1.45168	0.189898	RE_498.1	Hypoxemia	Respiratory
4.66e-11	5.67e-19	5.83e-09	1.66029	0.209873	RE_474.1	Emphysema	Respiratory
1.1e-10	1.34e-35	1.32e-08	2.29522	0.261426	ID_052.4	Infectious mononucleosis	Infections
3.24e-10	1.16e-12	3.71e-08	1.1806	0.174469	GU_582.2	Chronic kidney disease	Genitourinary
4.18e-10	5.42e-14	4.6e-08	1.2691	0.180752	CV_446	Hypotension	Cardiovascular
5.26e-10	1.21e-11	5.57e-08	0.952919	0.147871	DE_660.6	Cellulitis and abscess	Dermatological
6.52e-10	8.99e-11	6.64e-08	0.884993	0.142235	RE_488.1	Dyspnea [Shortness of breath]	Respiratory
8.62e-10	1.13e-22	8.47e-08	1.94796	0.250122	MB_280.5	Stimulant use disorders	Mental
9.86e-10	2.27e-18	9.36e-08	1.65959	0.216215	BI_179.9	Immunodeficiency NOS	Blood/Immune
2.18e-09	1.44e-18	2e-07	1.71051	0.227297	ID_054.3	Hepatitis C	Infections
2.76e-09	4.28e-15	2.45e-07	1.47138	0.205727	EM_247.42	Hypomagnesemia*	Endocrine/Metab
3.54e-09	3.01e-17	3.05e-07	1.67135	0.224829	ID_092.8	Bacteremia	Infections
5.54e-09	2.23e-12	4.62e-07	1.20354	0.184183	MB_280.9	Psychoactive substance dependance	Mental
6.29e-09	1.16e-11	5.09e-07	1.14765	0.178808	ID_070	Candidiasis	Infections
8.55e-09	9.94e-11	6.72e-07	1.03714	0.167491	NS_337	Polyneuropathies	Neurological
1.11e-08	3.6e-15	8.45e-07	1.53956	0.218522	ID_002.1	Staphylococcus aureus	Infections
1.18e-08	9.77e-18	8.8e-07	1.85695	0.249562	CA_122.2	Non-Hodgkin lymphoma	Neoplasms
1.46e-08	7.21e-16	1.06e-06	1.67231	0.232997	EM_256.72	Hypovolemia	Endocrine/Metab
1.59e-08	1.5e-15	1.12e-06	1.67211	0.2344	RE_479.3	Respiratory failure	Respiratory
1.74e-08	9.9e-19	1.2e-06	1.88464	0.250731	SS_810.1	Septic shock	Symptoms
1.99e-08	3.98e-10	1.34e-06	0.952177	0.159187	SS_805	Fever	Symptoms
2.95e-08	1.94e-18	1.93e-06	1.89505	0.255538	BI_169.14	Secondary thrombocytopenia	Blood/Immune
3.03e-08	1.44e-11	1.94e-06	1.26158	0.198286	BI_169.1	Thrombocytopenia	Blood/Immune
3.24e-08	1.03e-12	2.03e-06	1.37774	0.211574	MB_280.21	Opioid abuse or dependence	Mental
3.53e-08	2.58e-10	2.16e-06	1.07535	0.177696	SS_807.2	Weakness	Symptoms
3.91e-08	2e-10	2.34e-06	1.06632	0.175524	BI_177.2	Enlargement of lymph nodes [Lymphadenopathy]	Blood/Immune
6.49e-08	5.22e-16	3.8e-06	1.73068	0.24558	ID_097.1	Methicillin resistant Staphylococcus aureus	Infections
6.8e-08	2.12e-14	3.9e-06	1.68359	0.244605	CA_120	Hemo onc - by cell of origin	Neoplasms
7.64e-08	2.22e-13	4.29e-06	1.57505	0.235178	EM_256.6	Fluid overload	Endocrine/Metab
8.07e-08	2.74e-10	4.44e-06	1.16746	0.1935	RE_479.6	Pulmonary collapse [Atelectasis]	Respiratory
9.58e-08	1.24e-13	5.17e-06	1.61294	0.239676	RE_468.2	Bacterial pneumonia	Respiratory
1.14e-07	3.85e-27	6.05e-06	2.35258	0.297866	ID_052.5	Cytomegalovirus [CMV]	Infections
1.25e-07	6.06e-13	6.48e-06	1.52876	0.238629	MB_280.31	Cannabis abuse or dependance	Mental
1.33e-07	5.05e-09	6.78e-06	0.952359	0.168553	GI_512	Aphagia and dysphagia	Gastrointestinal
1.38e-07	4.26e-13	6.91e-06	1.56311	0.236337	NS_345	Encephalopathy	Neurological
1.41e-07	6.55e-14	6.93e-06	1.6627	0.246953	RE_478	Aspiration pneumonia	Respiratory
1.58e-07	1.21e-09	7.64e-06	1.05707	0.181338	BI_171	Elevated white blood cell count [Leukocytosis]	Blood/Immune
1.66e-07	1.88e-10	7.87e-06	1.22282	0.201931	NS_329.8	Altered mental status, unspecified	Neurological
2.84e-07	3.43e-13	1.33e-05	1.72298	0.262158	CA_120.21	Mature B-cell	Neoplasms
5.81e-07	5.78e-08	2.66e-05	0.857344	0.162558	RE_460.2	Acute lower respiratory infection	Respiratory
6.85e-07	8.26e-18	3.09e-05	2.06125	0.29232	SS_847	Transplated organ	Symptoms
1.16e-06	4.38e-08	5.14e-05	1.06193	0.199447	CV_424	Heart failure	Cardiovascular
1.28e-06	5.61e-07	5.56e-05	0.696889	0.142882	MB_286.2	Major depressive disorder	Mental
1.29e-06	1.5e-10	5.56e-05	1.48894	0.24703	ID_003	Escherichia coli	Infections
1.45e-06	7.34e-11	6.15e-05	1.47726	0.245893	GI_540.1	Chronic hepatitis	Gastrointestinal
1.54e-06	1.25e-10	6.43e-05	1.46372	0.250619	MB_280	Psychoactive substance related disorders	Mental
1.58e-06	6.24e-13	6.51e-05	1.81334	0.281565	EM_230.7	Failure to thrive	Endocrine/Metab
1.8e-06	4.46e-08	7.28e-05	1.04724	0.196858	CV_401	Hypertension	Cardiovascular
1.91e-06	3.07e-07	7.6e-05	0.857836	0.171192	RE_495	Abnormal findings on diagnostic imaging of lung	Respiratory
2.12e-06	6.59e-07	8.35e-05	0.731602	0.150521	GI_529.1	Diarrhea	Gastrointestinal
2.23e-06	2.22e-12	8.65e-05	1.72717	0.273226	NS_345.1	Toxic encephalopathy	Neurological
2.39e-06	1.81e-07	9.15e-05	0.891305	0.175043	GI_522	Gastrointestinal inflammation	Gastrointestinal
2.69e-06	4.6e-10	0.00010141	1.45458	0.247731	EM_247.3	Disorders of phosphorus metabolism	Endocrine/Metab
2.73e-06	1.96e-10	0.000101682	1.48986	0.253889	ID_054.31	Chronic hepatitis C	Infections
2.9e-06	1.02e-06	0.000106554	0.719709	0.150594	GI_528.1	Nausea	Gastrointestinal
3.16e-06	2.46e-07	0.000113299	0.884745	0.175796	CV_417.2	Tachycardia	Cardiovascular
3.17e-06	8.69e-07	0.000113299	0.754402	0.156527	GI_529.5	Constipation	Gastrointestinal
4.54e-06	8.34e-08	0.000160185	1.10913	0.212706	BI_164.3	Acute posthemorrhagic anemia	Blood/Immune
5.12e-06	7.41e-15	0.000175808	2.07347	0.31435	EM_230.4	Cachexia	Endocrine/Metab
5.13e-06	2.25e-06	0.000175808	0.803087	0.171973	CV_436	Atherosclerosis [ASCVD]	Cardiovascular
5.17e-06	5.36e-08	0.000175808	1.12691	0.215017	MB_286.1	Bipolar disorder	Mental
5.81e-06	2.91e-08	0.00019441	1.26765	0.236242	MS_705.1	Rheumatoid arthritis	Muscloskeletal
5.86e-06	2.44e-06	0.00019441	0.695146	0.150363	ID_089.3	Fungal infections	Infections
6.69e-06	2.25e-06	0.000219322	-1.39813	0.298006	CA_138	Benign neoplasm of the skin	Neoplasms
8.23e-06	3.83e-06	0.000266355	0.791153	0.173237	CV_404.2	Coronary atherosclerosis [Atherosclerotic heart disease]	Cardiovascular
8.54e-06	2.9e-10	0.000273234	1.65535	0.283066	BI_162.8	Pancytopenia	Blood/Immune
1.1e-05	8.52e-10	0.000346699	1.66233	0.289454	CA_120.2	Lymphoid	Neoplasms
1.11e-05	2.45e-08	0.000347402	1.30927	0.248538	MB_280.3	Cannabis use disorders	Mental
1.12e-05	1.56e-09	0.000347618	1.58979	0.280069	NS_345.2	Metabolic encephalopathy	Neurological
1.16e-05	5.29e-06	0.000350735	0.70819	0.157848	EM_202.2	Type 2 diabetes	Endocrine/Metab
1.16e-05	4.99e-06	0.000350735	0.690679	0.153811	BI_181	Autoimmune disease	Blood/Immune
1.23e-05	3.65e-06	0.000368768	0.742096	0.163074	GI_528.2	Vomiting	Gastrointestinal
1.27e-05	3e-09	0.000376263	1.59438	0.284343	RE_479.32	Chronic respiratory failure	Respiratory
1.34e-05	1.23e-07	0.000391584	1.19021	0.235152	MB_284.1	Suicidal ideations	Mental
1.6e-05	7.02e-06	0.000463131	0.700386	0.158156	MS_724	Other symptoms and disorders of the soft tissue	Muscloskeletal
1.78e-05	1.72e-10	0.000511069	1.7615	0.300682	EM_256.32	Alkalosis	Endocrine/Metab
1.93e-05	8.1e-06	0.000542183	0.694728	0.158003	RE_475	Asthma	Respiratory
1.93e-05	2.96e-08	0.000542183	1.42395	0.265619	EM_248	Disorders of plasma-protein metabolism, NEC	Endocrine/Metab
2.43e-05	2.18e-05	0.000675502	0.58155	0.139206	GI_511	Gastro-esophageal reflux disease [GERD]	Gastrointestinal
2.47e-05	1.04e-08	0.000680993	1.57066	0.288593	GU_582.21	End stage renal disease [CDK, stage 5]	Genitourinary
2.5e-05	5.23e-11	0.000682015	1.85658	0.314103	SS_847.2	Kidney transplant	Symptoms
2.75e-05	1.69e-06	0.000741828	1.11676	0.237715	CV_424.3	Diastolic heart failure	Cardiovascular
4.17e-05	6.06e-07	0.00111509	1.19229	0.244394	MB_286.11	Bipolar I disorder	Mental
4.36e-05	2.92e-07	0.00115449	1.28687	0.261713	MB_280.91	Psychoactive substance withdrawal	Mental
4.47e-05	1.2e-06	0.00116881	1.12478	0.235707	ID_088	Sexually transmitted disease	Infections
4.52e-05	1.76e-06	0.00116881	1.10267	0.233378	SS_830	Proteinuria	Symptoms
4.54e-05	4.77e-05	0.00116881	0.578482	0.144158	CV_401.1	Essential hypertension	Cardiovascular
4.91e-05	3.92e-07	0.00125153	1.31147	0.264189	GI_542.11	Cirrhosis of liver	Gastrointestinal
5.15e-05	1.62e-07	0.00130008	1.48099	0.291315	RE_481	Interstitial pulmonary diseases	Respiratory
5.68e-05	4.52e-09	0.00142129	1.75166	0.317955	ID_025	Enterococcus	Infections
5.96e-05	6.39e-06	0.00147682	1.00196	0.223673	EM_256.4	Hyperkalemia [Hyperpotassemia]	Endocrine/Metab
6.41e-05	2.07e-10	0.00157411	1.936	0.335335	RE_468.5	Pneumonia due to fungus	Respiratory
6.76e-05	2.08e-05	0.00164735	0.789534	0.186635	RE_486	Other respiratory disorders	Respiratory
7.18e-05	7.21e-08	0.00173368	1.52682	0.293761	ID_092.1	Systemic inflammatory response syndrome	Infections
8.01e-05	2.05e-07	0.0019175	1.4905	0.293672	EM_247.4	Disorders of magnesium metabolism	Endocrine/Metab
8.19e-05	4.05e-06	0.00194415	1.10847	0.24127	BI_180	Other disorders involving the immune mechanism	Blood/Immune
8.61e-05	8.15e-07	0.00202521	1.34023	0.27549	BI_170.1	Neutropenia	Blood/Immune
9.01e-05	5.15e-06	0.00210146	1.07243	0.236419	GI_545	Nonspecific abnormal results of function study of liver	Gastrointestinal
0.000106877	9.81e-06	0.00247165	1.18126	0.271066	CA_103.22	Squamous cell carcinoma of the skin	Neoplasms
0.000109522	7.75e-05	0.00251171	0.634976	0.16191	GU_591	Urinary tract infection [UTI]	Genitourinary
0.000111107	6.44e-07	0.00252699	1.452	0.298354	DE_686.1	Pressure ulcer	Dermatological
0.000115281	0.000106858	0.00260043	0.534729	0.139893	MB_288	Anxiety and anxiety disorders	Mental
0.000118125	5.12e-06	0.0026277	1.21514	0.268387	NS_350.5	Repeated falls*	Neurological
0.000118399	3.14e-05	0.0026277	0.910355	0.219566	CV_401.2	Hypertensive heart disease	Cardiovascular
0.000124982	4.65e-13	0.0027516	2.32067	0.381223	RE_482.1	Abscess of lung and mediastinum	Respiratory
0.000131448	1.69e-06	0.00287099	1.33337	0.280743	EM_256	Disorders of fluid, electrolyte and acid-base balance	Endocrine/Metab
0.000138025	4.2e-09	0.00299091	1.91591	0.349242	BI_162.81	Drug-induced pancytopenia	Blood/Immune
0.000146354	3.35e-05	0.00314661	0.860436	0.208778	MB_280.11	Alcohol abuse and dependence	Mental
0.000148769	9.27e-06	0.00317374	1.10588	0.248953	GI_507	Lesions of mouth	Gastrointestinal
0.000153375	3.53e-08	0.00324683	1.86755	0.362151	CA_121.21	Chronic lymphoid leukemia	Neoplasms
0.000156497	5.61e-07	0.00328764	1.47236	0.301486	GI_540.11	Autoimmune hepatitis	Gastrointestinal
0.000160566	2.28e-05	0.00334756	0.976522	0.229829	MS_745.1	Fracture of lower limb	Muscloskeletal
0.000170545	0.000160045	0.00352888	0.524628	0.140544	RE_499.1	Cough	Respiratory
0.00017333	1.35e-05	0.00355973	1.15344	0.265374	MS_745.9	Pathological fracture	Muscloskeletal
0.000191428	0.000134534	0.00390229	0.630069	0.1658	SS_812	Edema	Symptoms
0.000194922	2.02e-10	0.0039443	2.12557	0.373616	RE_482.2	Pyothorax (empyema)	Respiratory
0.000198263	2.41e-05	0.00398263	1.03072	0.243077	CV_446.2	Orthostatic hypotension	Cardiovascular
0.000200465	4.64e-06	0.00399769	1.26341	0.281361	RE_466.1	Acute tonsillitis and adenoiditis	Respiratory
0.000216564	1.51e-05	0.00426447	1.13769	0.261264	GI_520.14	Ventral hernia	Gastrointestinal
0.000216942	3.17e-08	0.00426447	1.89754	0.363207	CA_121	Leukemia	Neoplasms
0.000219694	3.69e-05	0.00428792	0.93316	0.225182	MB_299	Mental disorder, not otherwise specified	Mental
0.000239844	3.65e-05	0.00464825	1.00155	0.241419	DE_686.2	Non-pressure chronic ulcer	Dermatological
0.000246936	4.46e-05	0.0047399	0.980318	0.238896	NS_325.2	Difficulty walking	Neurological
0.000248018	4.33e-10	0.0047399	2.09097	0.38306	GI_530.5	Dysplasia of anus	Gastrointestinal
0.000254954	7.49e-06	0.00483885	1.29234	0.286758	GI_552	Other diseases of biliary tract	Gastrointestinal
0.000272986	1.82e-06	0.0051456	1.53134	0.323475	MS_705.12	Rheumatoid arthritis with rheumatoid factor*	Muscloskeletal
0.00029942	7.65e-06	0.00560547	1.35974	0.303651	BI_160	Deficiency anemias	Blood/Immune
0.000308724	8.63e-06	0.00574059	1.33272	0.297684	RE_468.1	Viral pneumonia	Respiratory
0.000330063	7.04e-05	0.00609619	0.931029	0.231979	GI_542.7	Chronic nonalcoholic liver disease	Gastrointestinal
0.000337237	0.000325285	0.00618718	0.502069	0.140979	SS_800	Chest pain	Symptoms
0.000348961	1.39e-05	0.00635451	1.23976	0.283107	MS_745.7	Skull and face fracture	Muscloskeletal
0.000350976	4.67e-05	0.00635451	1.10182	0.268895	CV_406.1	Pulmonary hypertension	Cardiovascular
0.000376592	1.76e-05	0.00677373	1.20411	0.280652	MB_280.2	Opioid use disorders	Mental
0.000413989	3.54e-07	0.00739804	1.72282	0.352068	ID_019.1	Treponema pallidum [syphilis]	Infections
0.000421316	1.3e-24	0.0074804	3.08756	0.517906	CA_107.1	Malignant neoplasm of the penis	Neoplasms
0.000433509	2.89e-05	0.00764755	1.19653	0.281498	EM_230.3	Anorexia	Endocrine/Metab
0.000449338	0.000320088	0.00786717	0.626917	0.174063	EM_204.4	Hyperglycemia	Endocrine/Metab
0.000456328	4.19e-06	0.00786717	1.44908	0.325582	RE_466.4	Hypertrophy of tonsils and adenoids	Respiratory
0.000457321	7.24e-06	0.00786717	1.45145	0.322161	MS_700	Diffuse diseases of connective tissue	Muscloskeletal
0.000457394	8.76e-07	0.00786717	1.70763	0.350517	ID_097	Drug resistant microorganisms	Infections
0.000471515	3.51e-06	0.00805969	1.55957	0.336309	SS_810	Shock	Symptoms
0.000512178	4.76e-05	0.00869868	1.21141	0.293929	RE_481.4	Pulmonary fibrosis	Respiratory
0.00051522	1.45e-06	0.00869868	1.7001	0.355124	GI_514.31	Paralytic ileus	Gastrointestinal
0.000528522	0.000282082	0.00886886	-2.27761	0.611372	GU_602.4	Elevated prostate specific antigen [PSA]	Genitourinary
0.00055486	5.28e-05	0.00925439	1.14507	0.277785	GI_555	Ascites	Gastrointestinal
0.000578149	1.02e-05	0.00958474	1.43159	0.320929	ID_002	Staphylococcus	Infections
0.00058196	5.86e-06	0.00959015	1.53064	0.334009	GI_526.1	Bacterial enteritis	Gastrointestinal
0.000588475	4.91e-05	0.00963978	1.18898	0.286512	EM_247.51	Hypocalcemia	Endocrine/Metab
0.000603304	1.19e-06	0.00976904	1.7635	0.364442	CA_125	Other malignant neoplasms of lymphoid, hematopoietic and related tissue	Neoplasms
0.000603466	0.000184761	0.00976904	0.943038	0.249074	CV_431.11	Cerebral infarction [Ischemic stroke]	Cardiovascular
0.000609278	3.11e-06	0.00980545	1.59508	0.343729	GI_540.2	Acute hepatitis	Gastrointestinal
0.00063963	6.01e-05	0.0102341	1.21066	0.295584	RE_480.2	Chronic pulmonary edema	Respiratory
0.000652217	8.48e-09	0.0103752	2.20491	0.413495	CA_120.22	Mature T-Cell	Neoplasms
0.00065616	1.79e-05	0.0103779	1.35056	0.312223	ID_056.2	Anogenital (venereal) warts	Infections
0.000687548	0.000620184	0.0108122	0.522184	0.152987	MS_718	Back pain	Muscloskeletal
0.000718026	1.99e-07	0.0112273	1.89637	0.383947	SS_847.3	Liver transplant	Symptoms
0.000731296	3.45e-05	0.0113063	1.3355	0.314547	GI_526.12	Intestinal infection due to C. difficile	Gastrointestinal
0.000731296	3.45e-05	0.0113063	1.3355	0.314547	ID_015.2	Clostridium difficile	Infections
0.000753282	6.61e-08	0.0115812	2.06794	0.402526	CA_101.42	Malignant neoplasm of anus	Neoplasms
0.000765091	3.8e-05	0.0116974	1.33468	0.316707	RE_484	Pneumothorax and air leak	Respiratory
0.000782866	8.92e-12	0.0118646	2.54894	0.444706	CA_122.24	T-cell lymphoma	Neoplasms
0.00078465	0.000416471	0.0118646	0.729773	0.204296	GI_542.2	Fatty liver disease (FLD)	Gastrointestinal
0.000807095	0.000599434	0.0121373	-1.41401	0.420417	GU_627.2	Symptomatic menopause	Genitourinary
0.000825674	0.000517356	0.0123492	0.686571	0.195729	GI_522.9	Gastritis	Gastrointestinal
0.000853144	7.66e-07	0.0126911	1.89595	0.389018	ID_004.1	Streptococcus pneumoniae	Infections
0.00086322	1.93e-05	0.0127719	1.41575	0.331505	MB_287.1	Schizophrenia	Mental
0.000888631	0.000242812	0.0130226	0.964865	0.256942	GI_514.2	Intestinal obstruction	Gastrointestinal
0.000889627	0.000324839	0.0130226	0.933628	0.255676	CV_404.11	Acute myocardial infarction	Cardiovascular
0.000926475	0.000251521	0.0134903	0.990861	0.264515	BI_164.2	Macrocytic anemia	Blood/Immune
0.000951328	4.51e-11	0.0137792	2.49482	0.467395	GU_603.4	Atrophy of testis	Genitourinary
0.000982921	5.37e-05	0.0141615	1.33011	0.319138	BI_179	Immunodeficiencies	Blood/Immune
0.00098801	2.71e-05	0.0141615	1.45726	0.339777	ID_091	Gangrene	Infections
0.000996249	2.07e-06	0.0141662	1.89559	0.401567	ID_005	Mycobacteria	Infections
0.000998637	4.85e-08	0.0141662	2.20917	0.430862	NS_340.2	Toxic myopathy	Neurological
0.00102993	0.000342303	0.0145352	0.97614	0.267844	CV_424.2	Systolic heart failure	Cardiovascular
0.00117904	9.86e-07	0.0165546	1.95571	0.404753	RE_484.1	Spontaneous pneumothorax	Respiratory
0.00119989	6.92e-05	0.016762	1.41408	0.345327	GU_582	Renal failure	Genitourinary
0.00129444	0.000556113	0.0179914	0.881002	0.248811	RE_494.1	Dysphonia	Respiratory
0.00135875	0.000972159	0.0187903	0.663073	0.198326	GI_510.2	Esophagitis	Gastrointestinal
0.00136679	0.00026967	0.018807	1.08534	0.287209	GI_526	Intestinal infection	Gastrointestinal
0.00138313	0.00111176	0.0189372	-1.07817	0.336584	CA_139.61	Hemangioma	Neoplasms
0.00141536	0.000111336	0.0192825	1.31501	0.328956	MB_308.1	Delirium	Mental
0.00143651	2.09e-05	0.0194742	1.59008	0.365439	ID_054.2	Hepatitis B	Infections
0.00157683	5.45e-19	0.0212717	3.12864	0.497134	SO_365.5	Myopathy of extraocular muscles	Sense organs
0.00160688	5.48e-05	0.0215714	1.52603	0.36275	ID_011	Klebsiella	Infections
0.00171198	0.000371244	0.0228708	1.06714	0.288591	SS_823.1	Nonspecific elevation of levels of transaminase or lactic acid dehydrogenase [LDH]	Symptoms
0.00187057	0.000762256	0.0248686	0.901334	0.258638	EM_204.3	Hypoglycemia	Endocrine/Metab
0.00189151	2.61e-07	0.0250261	2.21847	0.446142	ID_072	Histoplasmosis	Infections
0.00194282	3.46e-05	0.0255073	1.70399	0.39648	RE_484.3	Iatrogenic pneumothorax	Respiratory
0.00194641	3.66e-05	0.0255073	1.66327	0.385188	BI_171.1	Lymphocytosis (symptomatic)	Blood/Immune
0.00197211	0.00169284	0.0256852	0.575457	0.181383	EM_247.88	Iron deficiency	Endocrine/Metab
0.00197866	0.00112297	0.0256852	0.85678	0.257072	CV_404.1	Myocardial infarction [Heart attack]	Cardiovascular
0.00206022	0.00167806	0.0266185	0.613069	0.192357	RE_469	Bronchitis	Respiratory
0.00210296	6.76e-06	0.0269241	1.98085	0.435838	CA_122	Lymphoma	Neoplasms
0.00210344	0.000603373	0.0269241	1.07191	0.299479	BI_176	Other diseases of blood and blood-forming organs	Blood/Immune
0.00212012	3.07e-05	0.0270119	1.68735	0.388229	RE_488.4	Tachypnea	Respiratory
0.00217737	0.000317688	0.0276134	1.23335	0.325375	EM_256.7	Volume depletion	Endocrine/Metab
0.00220346	0.000496031	0.0278161	1.09406	0.301197	BI_174.2	Splenomegaly	Blood/Immune
0.0022189	0.00158708	0.0278832	0.724405	0.224964	GU_592.11	Acute cystitis	Genitourinary
0.00230437	3.54e-10	0.0287449	2.62457	0.479083	DE_669.2	Behcet's syndrome	Dermatological
0.00230837	2.64e-05	0.0287449	1.74876	0.424476	GU_604.5	Balanoposthitis	Genitourinary
0.00234924	5.03e-06	0.0291222	1.991	0.428064	CV_441.1	Arteriovenous fistula	Cardiovascular
0.0023815	0.00159915	0.0292985	-2.36743	0.726996	CA_107.2	Malignant neoplasm of the prostate	Neoplasms
0.00238476	4.94e-05	0.0292985	1.66921	0.390777	BI_171.7	Eosinophilia	Blood/Immune
0.00242983	0.000923932	0.0297195	0.993807	0.287504	SO_386.2	Diplopia	Sense organs
0.00247662	0.00112247	0.0301578	0.933203	0.275338	CV_449	Other disorders of the circulatory system	Cardiovascular
0.00250365	7.28e-10	0.0303526	2.63009	0.481479	CM_770.2	Congenital malformations of abdominal wall	Congenital
0.00257529	0.00140642	0.0310841	0.864674	0.261807	GI_557	Gastrointestinal hemorrhage	Gastrointestinal
0.00275586	0.00195736	0.0331184	0.761557	0.239631	MS_714.6	Spondylolisthesis	Muscloskeletal
0.00283933	0.000431252	0.0338853	1.2793	0.34184	GI_514.3	Ileus	Gastrointestinal
0.0028443	0.00157594	0.0338853	0.823826	0.253091	ID_004	Streptococcus	Infections
0.00289484	0.00243753	0.0343208	0.651669	0.211307	GU_594.3	Urinary incontinence and enuresis	Genitourinary
0.00290579	0.000666339	0.0343208	1.21278	0.338111	SO_367.8	Hypopyon	Sense organs
0.0029385	0.000483009	0.0344315	1.27621	0.344605	EM_256.1	Hyperosmolality and/or hypernatremia	Endocrine/Metab
0.00294019	4.05e-05	0.0344315	1.77912	0.410956	ID_071	Coccidioides	Infections
0.00298065	0.00137477	0.0347574	0.957192	0.286106	CA_132	Sequelae of cancer	Neoplasms
0.00300717	0.000681612	0.0349187	1.22093	0.339759	GU_588.1	Disorders resulting from impaired renal function	Genitourinary
0.00309556	1.11e-11	0.0356767	2.91529	0.516875	GU_586.6	Nephroptosis	Genitourinary
0.00310532	0.00295112	0.0356767	0.497039	0.165984	SS_829	Abnormal findings on examination of blood	Symptoms
0.00311134	0.000738948	0.0356767	1.12752	0.316751	GI_522.11	Crohn's disease	Gastrointestinal
0.00320659	2.57e-05	0.0366164	1.87615	0.425895	EM_202.32	Drug or chemical induced diabetes mellitus*	Endocrine/Metab
0.00332767	8.99e-05	0.037842	1.65137	0.398103	ID_054	Hepatovirus	Infections
0.00351811	0.00202579	0.039843	0.869863	0.269709	DE_667	Erythematous conditions	Dermatological
0.00356444	9.72e-05	0.0402022	1.68324	0.405604	EM_256.3	Mixed disorder of acid-base balance	Endocrine/Metab
0.00365766	0.000658367	0.0409402	1.25206	0.346102	MB_280.13	Alcoholic liver disease	Mental
0.00365963	0.00133671	0.0409402	1.07668	0.316734	RE_469.2	Chronic bronchitis	Respiratory
0.00377952	0.000390602	0.0421103	1.37179	0.366886	MB_287.2	Schizoaffective disorder	Mental
0.00382456	0.00281766	0.0424403	0.793628	0.258368	MS_703.1	Gout	Muscloskeletal
0.00390157	0.0036666	0.043121	0.520686	0.176988	DE_681	Localized swelling, mass and lump of skin and subcutaneous tissue	Dermatological
0.00394587	0.00204634	0.0434361	0.963452	0.298908	CV_416.12	Ventricular tachycardia	Cardiovascular
0.00397574	8.69e-06	0.0435906	2.0984	0.457101	SS_847.4	Lung transplant	Symptoms
0.00403	0.00396863	0.0438817	0.447429	0.154722	NS_331	Headache	Neurological
0.00403418	1.52e-10	0.0438817	2.72784	0.522404	ID_027	Shigella	Infections
0.00418172	8.61e-08	0.0453075	2.39226	0.490849	CV_440.4	Septic embolism	Cardiovascular
0.0042839	0.00142734	0.0462325	1.12901	0.330917	RE_468.9	Lobar pneumonia*	Respiratory
0.00433812	9.92e-07	0.0466348	2.29429	0.480268	ID_076	Pneumocystosis	Infections
0.00439571	0.00366682	0.04707	-1.56074	0.546185	GU_610.1	Cystic mastopathy	Genitourinary
0.004477	0.0013193	0.0477547	1.22114	0.355708	RE_474.13	Centrilobular emphysema*	Respiratory
0.00454063	0.00441186	0.0482464	0.600983	0.209394	MS_726.1	Osteoporosis	Muscloskeletal
0.00456995	0.000620061	0.0483025	1.44016	0.386518	GI_506	Diseases of salivary glands	Gastrointestinal
0.00459686	0.0045474	0.0483025	0.436004	0.153043	MB_286	Mood [affective] disorders	Mental
0.00459898	0.00151082	0.0483025	1.09241	0.322935	MB_287	Psychotic disorder	Mental
0.00462501	0.00190408	0.0483025	1.11471	0.337638	RE_476	Bronchiectasis	Respiratory
0.00463367	1.06e-08	0.0483025	2.79803	0.52992	SO_368.1	Scleral staphyloma	Sense organs
0.00468039	0.0038936	0.0486054	0.669061	0.224689	GI_550.1	Gallstones [Cholelithiasis]	Gastrointestinal
0.00477325	6.07e-05	0.0492686	1.88933	0.439736	RE_488.2	Hyperventilation	Respiratory
0.00479289	0.000221082	0.0492686	1.68626	0.420138	GI_552.1	Cholangitis	Gastrointestinal
0.00479796	0.000772968	0.0492686	1.39573	0.381136	BI_170.12	Drug induced neutropenia	Blood/Immune
0.00485094	0.000873801	0.0494589	1.33462	0.368746	GI_507.1	Stomatitis	Gastrointestinal
0.00485243	0.00435494	0.0494589	0.624374	0.214033	RE_495.1	Solitary pulmonary nodule	Respiratory
0.00495892	0.00272338	0.0503578	0.935728	0.294128	BI_168	Coagulation defects, purpura and other hemorrhagic conditions	Blood/Immune
0.0050254	0.00468442	0.0506986	0.548213	0.190281	BI_164.1	Microcytic anemia	Blood/Immune
0.00504572	0.00355803	0.0506986	0.776643	0.254983	NS_330.3	Convulsions	Neurological
0.00504775	1.59e-06	0.0506986	2.40815	0.492082	SO_365.2	Orbital edema or congestion	Sense organs
0.00516326	0.00512722	0.0516701	0.43594	0.155013	SS_819	General symptoms and other findings	Symptoms
0.00528956	0.00201593	0.0527423	1.17134	0.354069	CA_102.1	Malignant neoplasm of the of bronchus and lung	Neoplasms
0.00534455	0.00504931	0.0530982	0.630887	0.221244	CV_416.21	Atrial fibrillation	Cardiovascular
0.00538844	0.00498563	0.0533417	0.564489	0.196758	BI_160.1	Iron deficiency anemia	Blood/Immune
0.00541982	8.24e-06	0.05346	2.18182	0.472431	MS_722.3	Necrotizing fasciitis	Muscloskeletal
0.00549994	1.1e-05	0.0540566	2.26607	0.488105	BI_161.21	Autoimmune hemolytic anemias [AIHA]	Blood/Immune
0.0055602	0.00343692	0.0544543	0.915473	0.295815	GU_596	Other disorders of bladder	Genitourinary
0.0056171	0.00282432	0.0548165	1.03295	0.32496	MS_700.2	Sicca syndrome [Sjogren syndrome]	Muscloskeletal
0.00590746	0.00402611	0.0574464	0.875483	0.288635	MS_745.61	Fracture of vertebrae	Muscloskeletal
0.00593761	9.39e-05	0.0575363	2.02373	0.475442	SO_361.5	Eyelid retraction	Sense organs
0.00601907	0.000700132	0.057981	1.46407	0.396734	MB_287.4	Delusional disorders	Mental
0.00602564	0.000180902	0.057981	1.82517	0.442888	EM_244.4	Lipodystrophy, not elsewhere classified	Endocrine/Metab
0.00612627	1.55e-05	0.0586627	2.24442	0.494469	ID_058.2	Human metapneumovirus*	Infections
0.00613912	0.000868814	0.0586627	1.49893	0.408261	RE_479	Pulmonary insufficiency and acute respiratory distress syndrome	Respiratory
0.00617787	0.00387362	0.0588287	0.92246	0.300277	NS_325.3	Lack of coordination	Neurological
0.00620757	0.000339097	0.0589077	1.73295	0.435644	BI_177	Abnormality of the lymph nodes	Blood/Immune
0.00630128	0.00527141	0.0595915	0.789429	0.273916	CV_404	Ischemic heart disease	Cardiovascular
0.00654584	0.00144138	0.0616923	1.36736	0.38916	NS_356.4	Slurred speech*	Neurological
0.00658982	0.003193	0.06175	1.09953	0.346179	MS_745.11	Fracture of femur	Muscloskeletal
0.00659684	0.00260685	0.06175	1.18207	0.361802	CV_406	Pulmonary heart disease	Cardiovascular
0.00665085	0.0051893	0.0618879	0.754146	0.257798	MB_288.2	Panic disorder [episodic paroxysmal anxiety]	Mental
0.00665654	0.000350069	0.0618879	1.66561	0.432192	MB_308.32	Auditory hallucinations*	Mental
0.0067093	0.00302577	0.0619662	1.08313	0.338256	GU_581	Renal tubulo-interstitial diseases	Genitourinary
0.00671	0.000286165	0.0619662	1.84211	0.459391	CV_401.61	Renovascular hypertension	Cardiovascular
0.00691247	0.000349773	0.0636073	1.80275	0.451698	ID_054.1	Hepatitis A	Infections
0.00693393	0.000894742	0.0636073	1.56189	0.423088	EM_200.4	Thyroiditis	Endocrine/Metab
0.00701627	0.000123807	0.0641488	1.99179	0.469786	GU_580.2	Chronic nephritic syndrome	Genitourinary
0.00714997	0.00663646	0.0651547	0.63791	0.228679	CV_403	Angina pectoris	Cardiovascular
0.00737044	0.00362565	0.0667571	-6.40691	1.86234	GU_629	Female infertility	Genitourinary
0.00737433	1.65e-10	0.0667571	2.93925	0.539629	NS_350.2	Meningismus	Neurological
0.00742959	3.07e-07	0.066863	2.78567	0.535622	CM_751.71	Congenital malformations of eyelid	Congenital
0.00743462	0.00130245	0.066863	1.49666	0.416391	RE_470	Acute bronchiolitis	Respiratory
0.00746126	4.57e-07	0.066884	2.58868	0.516486	CV_413.31	Tricuspid value stenosis*	Cardiovascular
0.00755276	0.00086333	0.0674844	1.61614	0.434606	MS_700.12	Cutaneous lupus erythematosus	Muscloskeletal
0.00785204	0.00489683	0.0699314	0.979005	0.322727	GI_554	Diseases of the pancreas	Gastrointestinal
0.00799519	1.4e-05	0.0709767	2.29586	0.497337	NS_331.33	Thunderclap headache	Neurological
0.00804831	0.0037704	0.0712185	1.09786	0.346455	GI_516.4	Gastroparesis	Gastrointestinal
0.00810471	4.78e-07	0.0714877	2.737	0.536639	SO_369.6	Corneal deformities	Sense organs
0.00817911	0.00729094	0.0719134	0.685945	0.245374	ID_052.32	Herpes zoster	Infections
0.00820926	4.56e-06	0.0719486	2.50377	0.516548	SO_367.4	Inflammation of orbit	Sense organs
0.0082381	5.77e-06	0.0719722	2.50236	0.60894	SO_386.7	Impaired contrast sensitivity*	Sense organs
0.0083341	0.00251743	0.0725805	1.28825	0.384075	GI_542.3	Hepatic failure	Gastrointestinal
0.0083882	5.5e-05	0.0728212	2.19327	0.493242	CV_438.42	Carotid artery dissection	Cardiovascular
0.00845484	0.00118773	0.0731689	1.58013	0.429362	NS_338	Myasthenia gravis and other myoneural disorders	Neurological
0.00851176	1.09e-05	0.0733448	2.40262	0.516935	MS_709.12	Boutonni√®re deformity	Muscloskeletal
0.00854205	0.00735298	0.0733448	0.705889	0.250802	ID_061	Influenza virus	Infections
0.00855512	0.0076037	0.0733448	0.671709	0.240794	DE_660	Infection of the skin	Dermatological
0.00883047	0.00748157	0.0753075	0.817247	0.291806	CV_436.3	Atherosclerosis of aorta	Cardiovascular
0.00883879	0.00569483	0.0753075	0.984861	0.328609	SO_367.2	Keratitis	Sense organs
0.00906412	0.000712964	0.076989	1.77746	0.483767	ID_084.4	Trichomoniasis	Infections
0.00910669	0.0023974	0.0771127	1.34143	0.396147	MS_719.8	Rhabdomyolysis	Muscloskeletal
0.00922379	0.00324957	0.0778646	1.26222	0.38472	GI_542.4	Portal hypertension	Gastrointestinal
0.009333	0.00846109	0.0785456	0.669304	0.243144	ID_052.1	Herpes simplex	Infections
0.00946882	0.00282949	0.0794457	1.38957	0.412316	SO_394.1	Meniere's disease	Sense organs
0.0095572	0.000952151	0.0798883	1.74176	0.460417	RE_468.21	Pneumonia due to Streptococcus pneumoniae	Respiratory
0.00957963	0.00255492	0.0798883	1.41517	0.413524	NS_340	Myopathies	Neurological
0.0096531	8.37e-05	0.0801204	2.28761	0.526001	DE_663.2	Pemphigoid	Dermatological
0.00966569	0.00409651	0.0801204	1.22672	0.38444	GI_513.3	Duodenal ulcer	Gastrointestinal
0.00972467	0.00891642	0.0803672	-1.52468	0.595835	GU_619.2	Ovarian cyst	Genitourinary
0.00980619	0.00273614	0.0807983	1.3899	0.40946	SS_844	Wheelchair dependence	Symptoms
0.00991608	0.00380462	0.0814599	1.24978	0.384473	GI_522.7	Ulceration of the lower GI tract	Gastrointestinal
p>0.01 are removed

## Sheet: TableS3
Cohort	Ancestry	Number of samples	λGC Positivity	λGC Load
UK Biobank	European	313774	1.05	1.04
All of Us	European	179538	1.07	1.03
All of Us	African	63115	1.06	1
All of Us	Latino/admixed American	60981	1.06	1
Total	All ancestry	617408	1.15	1.07
Total	European	493312	1.11	1.09

## Sheet: TableS4
Trait	rsID	CHR	POS	EA	NEA	EAF	Effect	SE	P	N	Directions	P-value_ancestry_het	LOCATION	Proximal GENE	Consequence	Protein_position	Amino_acids	cis-eQTL	Representative Immune related traits (GWAS credible sets)	GWAS MS (gene-level)	P MS (IMSGC2019_Onset )	OR MS (IMSGC2019_Onset )	GWAS SLE (gene-level)	P (SLE Wang )	Zscore SLE (Wang )	GWAS RA (gene-level)	P RA (Ishigaki)	Beta RA (Ishigaki)
DNA Positivity	rs6679677	1	113761186	C	A	0.915986	-0.0533696	0.00674235	2.24881e-12	617173	----	0.320234	646	RSBN1	downstream_gene_variant	-	-		RA,T1D,Graves,Hypothyroidism		0.9858	1.0006		2.804e-15	-7.899		1.04e-168	-0.5508
DNA Positivity	rs2814778	1	159204893	T	C	0.90443	-0.0852375	0.0252025	5.57541e-14	617079	+---	0.0327319	0	ACKR1	5_prime_UTR_variant	-	-		WBC/Neutrophil/Monocyte/Lymphocyte count					0.9664	0.042		0.08808	-0.1255
DNA Positivity	rs17313034	1	160744058	T	C	0.712235	0.0591757	0.00222797	8.46442e-20	617175	++++	0.08865	0	SLAMF7	intron_variant	-	-	SLAMF7	IgM levels	IMSGC2019_Onset	2.88e-06	1.0892		0.3275	-0.979		0.0009497	0.0417
DNA Positivity	rs10737300	1	173416047	T	C	0.19502	-0.0263369	0.00761439	1.16114e-10	617144	--+-	2.57024e-05	61283	PRDX6	intron_variant,non_coding_transcript_variant	-	-				0.001463	1.06803		0.01174	-2.52		0.02423	0.0266
DNA Positivity	rs11688289	2	40471671	T	C	0.834789	-0.0541187	0.00436058	3.55322e-10	617170	----	0.308452	0	SLC8A1	intron_variant	-	-	SLC8A1	Lymphocyte count, Neutrophil percentage of white cells		0.0052	0.943		0.00638	2.728		0.2486	-0.0195
DNA Positivity	rs726591	2	60351997	G	A	0.398836	0.0365796	0.00253904	1.16723e-08	617172	++++	0.18719	98523	BCL11A	intron_variant,non_coding_transcript_variant	-	-		Monocyte percentage of white cells, Mean platelet thrombocyte volume		0.8073	0.996016		0.09063	1.692		0.2241	0.0151
DNA Positivity	rs35668054	2	71827707	C	T	0.929583	-0.0820667	0.0127105	1.19289e-13	617176	----	0.663681	-140944	DYSF	downstream_gene_variant	-	-		IgA levels, Asthma, Eosinophil count	IMSGC2023_Severity	0.005042	1.1927					0.3072	0.0364
DNA Positivity	rs58584712	2	111492006	G	A	0.769622	-0.0459238	0.00112816	1.16751e-13	617174	----	0.788511	119633	ANAPC1	intron_variant,non_coding_transcript_variant	-	-	SOCAR	Basophil count	IMSGC2019_Onset	0.2485	1.0629		0.6895	-0.4		0.631	-0.0099
DNA Positivity	rs7600322	2	203889630	T	C	0.536861	0.0403311	0.00800061	2.75057e-12	617152	++++	0.207645	-15665	CTLA4	intron_variant,non_coding_transcript_variant	-	-	CTLA4	Type 1 diabetes, Rheumatoid arthritis, Graves disease, Hashimoto’s thyroiditis, Hypothyroidism, Hyperthyroidism, Autoimmune thyroid disease, Graves ophthalmopathy	IMSGC2019_Onset	0.01273	0.959969		0.02293	2.275		6.145e-19	0.1069
DNA Positivity	rs3813464	2	230246022	C	T	0.699266	0.0364175	0.00425217	2.03362e-09	617174	++++	0.406766	0	SP140	intron_variant	-	-	SP140		IMSGC2019_Onset	2.456e-05	0.928764		0.38	-0.878		0.2573	0.0134
DNA Positivity	rs2371109	3	27716783	G	T	0.480688	-0.0616336	0.00494951	3.11837e-23	617178	----	0.0101597	0	EOMES	3_prime_UTR_variant	-	-		RA, Non-Hodgkin lymphoma, Chronic lymphocytic leukemia, Hodgkin lymphoma, Multiple myeloma, Eosinophil/Monocyte/Lymphocyte/Platelet count	IMSGC2019_Onset				0.5988	-0.526		3.47e-09	-0.0673
DNA Positivity	rs9831894	3	122081640	A	C	0.618243	0.0297726	0.00310446	2.67848e-08	617173	++++	0.683488	0	CD86	intron_variant	-	-		non-Hodgkins lymphoma, Multiple Myeloma	IMSGC2019_Onset	0.00443	1.0487		0.2077	-1.26		0.01821	0.0261
DNA Positivity	rs1106346	3	122635190	A	G	0.634728	-0.0389626	0.00361313	1.91382e-19	617149	----	0.00425767	0	PARP15	missense_variant	581	K/N				0.6955	0.9935		0.1527	-1.43		0.5159	0.0073
DNA Positivity	rs2030519	3	188402113	G	A	0.44772	-0.0582964	0.00838585	7.37556e-34	617160	----	0.101559	0	LPP	intron_variant	-	-	LPP (microglia)	Celiac disease, Asthma, Allergic rhinitis, Graves disease, Thyroid disease, Vitiligo, Autoimmune traits, Monocyte count, Skin cancer	IMSGC2019_Onset	0.01321	1.0411		0.5552	-0.59		0.4322	-0.0078
DNA Positivity	rs4687065	3	189566900	G	A	0.91322	-0.0567116	0.0105171	5.0639e-12	617184	----	0.194012	64489	TP63	intergenic_variant	-	-		RA		0.04363	0.9438		0.227	-1.208		7.386e-08	-0.1208
DNA Positivity	rs1609798	4	102616285	C	T	0.692136	0.0313765	0.00974823	2.31186e-08	617180	++++	0.686984	0	NFKB1	intron_variant	-	-	MANBA,NFKB1	Allergic disease, Allergic rhinitis, Pollen allergy, Upper respiratory tract disorder, B-cell acute lymphoblastic leukemia, Primary biliary cholangitis, Total protein, Cholesterol, Neutrophil count	Housley et al., 2015, STM				0.976	-0.03		0.00306	-0.04
DNA Positivity	rs7726159	5	1282204	C	A	0.686991	0.0303391	0.00586493	2.10217e-09	617171	++++	0.227371	0	TERT	intron_variant	-	-		Telomere length,Idiopathic pulmonary fibrosis, Interstitial lung disease, Polycythemia vera, Myeloproliferative disorder, Chronic lymphocytic leukemia, Systemic lupus erythematosus, Hypothyroidism, Monocyte/Neutrophil count		0.001312	0.910498					0.002301	0.0347
DNA Positivity	rs27300	5	97027703	C	T	0.423277	-0.0869038	0.0014648	1.74165e-81	617164	----	6.55109e-06	0	LNPEP	intron_variant	-	-	ERAP2	lymphocyte count, neutrophil count, Crohn’s disease, inflammatory bowel disease, lichen planus, birdshot chorioretinopathy		0.01426	0.96043		0.02675	2.215		0.2369	0.0119
DNA Positivity	rs17516457	5	132254694	T	C	0.635087	-0.0499808	0.0101706	3.27647e-16	617164	----	0.445652	0	P4HA2	upstream_gene_variant	-	-	P4HA2,SLC22A5	Inflammatory bowel disease, Nasal polyps		0.02162	1.0392		0.07925	-1.755		0.3808	0.0111
DNA Positivity	rs7768807	6	408246	T	C	0.752032	-0.0337269	0.00604794	1.52144e-08	617141	----	0.859082	0	IRF4	3_prime_UTR_variant	-	-	DUSP22	Thyroid disease, Medication use (thyroid preparations), Nasal polyp		0.3556	1.0187		0.05307	-1.934		0.05634	0.0213
DNA Positivity	rs522153	6	23999169	C	T	0.061538	0.0862374	0.0226344	2.22589e-09	617185	++++	0.00297025	127017	NRSN1	upstream_gene_variant	-	-				0.4505	0.971817		0.9435	0.071		0.6237	0.008
DNA Positivity	rs6923082	6	25444533	C	T	0.558978	-0.0304026	0.0137864	1.3412e-08	617167	----	0.912736	0	CARMIL1	intron_variant	-	-				0.8135	0.9961		0.2881	1.062		0.004405	0.03
DNA Positivity	rs3130978	6	31114411	G	A	0.677615	0.209311	0.0283708	0	617146	++++	-6.93889e-18	339	PSORS1C1	upstream_gene_variant	-	-				1.597e-05	1.08015		3.959e-19	-8.938		1.039e-07	-0.0597
DNA Positivity	rs4724796	7	6339637	C	G	0.505699	0.0245273	0.00357189	7.16129e-09	617169	++++	0.0241072	0	HLA region	-	-	-				0.9668	0.9992					0.5433	0.0083
DNA Positivity	rs117744081	7	29092663	A	G	0.972414	-0.0664152	0.0220302	1.1652e-08	617162	--+-	0.285478	0	CPVL	missense_variant	168	Y/H	RAC1									0.8957	-0.0065
DNA Positivity	rs6583419	7	50039499	T	C	0.682963	0.0521806	0.0027469	4.29236e-18	617094	++++	0.776057	0	ZPBP	intron_variant	-	-				0.8524	1.0032		0.0003942	3.544		0.01204	-0.0293
DNA Positivity	rs10090454	8	71986926	A	G	0.741698	-0.0400358	0.00226305	9.32032e-11	616914	----	0.0730532	32991	TRPA1	intron_variant,non_coding_transcript_variant	-	-		Lymphocyte count, SLE		0.9379	0.998502		0.001475	3.179		0.4275	0.0098
DNA Positivity	rs7310615	12	111427245	C	G	0.424561	-0.0186452	0.00884709	5.45962e-13	617166	--+-	0.00168382	0	SH2B3	intron_variant	-	-	ALDH2	Monocyte count, Neutrophil count, Lymphocyte count, Basophil count, T1D,RA, Autoimmune disease, Thyroid disease	IMSGC2019_Onset	4.983e-05	1.0701		5.818e-08	5.424		3.351e-11	0.0901
DNA Positivity	rs11066309	12	112445672	G	A	0.634652	0.013724	0.00611344	2.98535e-08	614721	++-+	0.0134664	0	PTPN11	intron_variant	-	-				0.0009715	0.944287		1.231e-07	-5.289		3.203e-08	-0.0815
DNA Positivity	rs9554579	13	99267651	G	A	0.522112	-0.0409227	0.000871798	6.92321e-20	617177	----	0.0178782	0	UBAC2	intron_variant	-	-	GPR18,DOCK8			0.00187	1.0519		0.388	-0.863		0.2234	0.012
DNA Positivity	rs10138548	14	102770058	A	C	0.300687	0.0356051	0.0022497	1.29754e-09	617179	++++	0.867598	7391	TRAF3	intron_variant,non_coding_transcript_variant	-	-	TRAF3	Platelet count	IMSGC2019_Onset	1.389e-05	1.08378		0.2993	1.038		0.6718	0.0073
DNA Positivity	rs11633799	15	41284340	G	A	0.670827	0.0242826	0.00394341	3.25244e-09	617182	++-+	0.00222593	0		downstream_gene_variant	-	-	OIP5-AS1, RTF1, NUSAP1, CHP1	Basophil count		0.9856	1.0003		0.02992	-2.171		0.000519	0.0419
DNA Positivity	rs7203793	16	11088277	C	G	0.626906	0.0298247	0.00336117	3.03427e-10	3	++++	0.0540807	0	CLEC16A	intron_variant	-	-	ENSG00000262020,SNX29	Eosinophil count, Primary biliary cholangitis, Primary sclerosing cholangitis, Type 1 diabetes, Systemic lupus erythematosus, Multiple sclerosis, Crohn’s disease, Asthma	IMSGC2019_Onset	1.849e-22	1.18231		4.731e-10	6.228		0.205	0.0139
DNA Positivity	rs4630562	16	30489664	A	G	0.412511	0.0207256	0.00661907	3.69595e-10	617170	++-+	0.000529327	0	ITGAL	intron_variant	-	-	ITGAL	Neutrophil count, Lymphocyte count, Monocyte count, Myeloid leukocyte count, Ulcerative colitis		0.835	1.0035		0.3063	-1.023		0.02661	0.0287
DNA Positivity	rs16966128	17	27488287	A	G	0.927206	-0.0730123	0.00843833	3.58479e-12	617153	----	0.814978	0	KSR1	intron_variant	-	-	WSB1			0.1041	0.9529		0.01577	-2.414		0.0002994	-0.1079
DNA Positivity	rs9891131	17	39755268	A	G	0.926688	-0.0614516	0.0134325	1.09241e-08	617044	----	0.155527	2450	IKZF3	downstream_gene_variant	-	-	GRB7,GSDMB,IKZF3	SLE	IMSGC2019_Onset	0.3282	1.0448		1.419e-07	-5.263		0.8284	0.0069
DNA Positivity	rs7246537	19	54617369	A	G	0.537358	0.0382431	0.00651705	8.3741e-14	617178	++++	0.550035	0	LILRB1	intron_variant	-	-	LILRB1,LILRB4,LILRA1,LILRB2,LILRB3			0.3387	1.016		0.04307	-2.023		0.1964	0.0136
DNA Positivity	rs9620000	22	41900699	T	C	0.896667	0.0431425	0.00929831	1.88677e-08	617163	++-+	0.000583432	0	SREBF2	intron_variant	-	-	TNFRSF13C, CENPM, SREBF2	Lymphocyte count		0.8997	0.9962		0.3713	-0.894		0.7904	0.0054
Viral Load	rs6679677	1	113761186	C	A	0.915927	-0.00042394	0.000166004	2.59042e-12	617395	----	0.497746	646	RSBN1	downstream_gene_variant	-	-		RA,T1D,Graves,Hypothyroidism		0.9858	1.0006		2.804e-15	-7.899		1.04e-168	-0.5508
Viral Load	rs3766373	1	160744934	A	G	0.71184	0.00029671	0.000128595	8.94643e-11	617394	++++	0.114693	0	SLAMF7	intron_variant	-	-	SLAMF7	IgM levels	IMSGC2019_Onset	2.86e-06	1.0892		0.343	-0.948		0.0009163	0.0418
Viral Load	rs2371109	3	27716783	G	T	0.480569	-0.000426578	4.77841e-05	2.70826e-16	617400	----	0.00627487	0	EOMES	3_prime_UTR_variant	-	-		RA, Non-Hodgkin lymphoma, Chronic lymphocytic leukemia, Hodgkin lymphoma, Multiple myeloma, Eosinophil/Monocyte/Lymphocyte/Platelet count	IMSGC2019_Onset				0.5988	-0.526		3.47e-09	-0.0673
Viral Load	rs7612991	3	122632944	T	C	0.589764	-0.000174473	0.000142432	2.75978e-11	617376	----	0.591278	0	PARP15	intron_variant	-	-	PARP15			0.7032	0.9936		0.1655	-1.387		0.8856	0.0016
Viral Load	rs2889896	3	188384928	C	T	0.553414	-0.000181591	9.75563e-05	5.74668e-17	615998	---+	0.77885	0	LPP	intron_variant	-	-		Vitiligo, Lymphocyte count, Celiac disease, Asthma, Allergic disease, Lichen planus, Graves disease, Hypothyroidism, Hyperthyroidism, IL12B levels	IMSGC2019_Onset	0.0824	1.0288		0.2851	-1.069		0.2829	-0.0107
Viral Load	rs9872730	3	189540221	G	A	0.455852	-0.000114678	9.27e-05	2.41676e-08	617394	----	0.939817	91168	TP63	intergenic_variant	-	-				0.8212	0.996314		0.4535	-0.75		0.001791	-0.0336
Viral Load	rs27300	5	97027703	C	T	0.423185	-0.000423437	0.000191686	2.14338e-60	617386	----	0.119318	0	LNPEP	intron_variant	-	-	ERAP2	lymphocyte count, neutrophil count, Crohn’s disease, inflammatory bowel disease, lichen planus, birdshot chorioretinopathy		0.01426	0.96043		0.02675	2.215		0.2369	0.0119
Viral Load	rs12517950	5	132395634	A	G	0.638402	-0.000353375	3.62337e-05	8.53242e-11	617403	----	0.0818039	-21	SLC22A5	downstream_gene_variant	-	-	SLC22A5	Inflammatory bowel disease, Crohn’s disease, Ulcerative colitis, Pediatric autoimmune diseases, Asthma, Eosinophil count, Basophil count, Nasal polyps		0.06702	1.0312		0.02341	-2.267		0.08087	0.0222
Viral Load	rs585669	6	32604336	G	A	0.511133	-0.000802289	0.000348465	0	617392	----	0.00697548	-14488	HLA	upstream_gene_variant	-	-
Viral Load	rs117744081	7	29092663	A	G	0.972414	-0.00157613	0.00102389	3.60747e-09	617384	----	0.0132462	0	CPVL	missense_variant	168	Y/H		Vitiligo, Lichen planus								0.8957	-0.0065
Viral Load	rs1456908	7	50141376	C	T	0.59973	0.000384899	4.64253e-05	1.49587e-12	617393	++++	0.00102072	0	SPATA48	missense_variant	358	T/I				0.7607	0.995		5.384e-06	4.549		0.005949	-0.0304
Viral Load	rs7310615	12	111427245	C	G	0.424601	-0.000233796	0.000187446	8.08288e-12	617388	----	0.45534	0	SH2B3	intron_variant	-	-	ALDH2	Monocyte count, Neutrophil count, Lymphocyte count, Basophil count, T1D,RA, Autoimmune disease, Thyroid disease	IMSGC2019_Onset	4.983e-05	1.0701		5.818e-08	5.424		3.351e-11	0.0901
Viral Load	rs9554579	13	99267651	G	A	0.522269	-0.000185467	3.40537e-05	2.26501e-11	617399	----	0.447663	0	UBAC2	intron_variant	-	-	GPR18,DOCK8			0.00187	1.0519		0.388	-0.863		0.2234	0.012
Viral Load	rs9934969	16	11072145	G	A	0.652027	0.000224823	3.65156e-05	5.3038e-09	617381	++++	0.171168	0	CLEC16A	intron_variant	-	-	ENSG00000262020	Eosinophil count, Type 1 diabetes, Systemic lupus erythematosus, Multiple sclerosis, Primary biliary cholangitis, Primary sclerosing cholangitis, Autoimmune disease	IMSGC2019_Onset	2.743e-21	1.18231		3.771e-11	6.613		0.5097	0.0074
Viral Load	rs16966128	17	27488287	A	G	0.927128	-0.000177861	0.00033058	2.13017e-08	617375	--+-	0.927111	0	KSR1	intron_variant	-	-	WSB1			0.1041	0.9529		0.01577	-2.414		0.0002994	-0.1079
Viral Load	rs62133403	19	54610340	T	G	0.518701	0.000307863	0.000104157	9.80952e-11	617375	++++	0.0180988	6818	LILRB1	downstream_gene_variant	-	-	LILRB1,LILRA2,LILRA1,LILRB4,LILRB1-AS1									0.1173	0.0164
Effect: OR in EBV Positivity GWAS, BETA for Viral Load
Directions: Direction of allelic effects across cohorts, shown in the order of UK Biobank Europeans, All of Us Europeans, All of Us African ancestry individuals, and All of Us admixed American (AMR) individuals. Each symbol represents the sign of the effect estimate in the corresponding GWAS.

## Sheet: TableS5
					UKBB Europeans					AoU Europeans					AoU African					AoU Latino/admixed American
rsID	CHR	POS	EA	NEA	Effective sample size	EAF	Log-OR	SE	P-value	Effective sample size	EAF	Log-OR	SE	P-value	Effective sample size	EAF	Log-OR	SE	P-value	Effective sample size	EAF	Log-OR	SE	P-value
rs6679677	1	113761186	C	A	313552	0.898138	-0.0738224	0.0123325	2.15045e-09	179534	0.907591	-0.0611455	0.0158215	0.000119909	63111	0.984448	-0.0161292	0.054643	0.767862	60976	0.961624	-0.0660382	0.0374649	0.0779561
rs2814778	1	159204893	T	C	313552	0.998708	0.0117472	0.105181	0.911073	179459	0.992876	-0.150361	0.0578538	0.0102315	63112	0.179942	-0.141169	0.0194812	3.21736e-13	60956	0.909197	-0.0601274	0.0271615	0.0268491
rs17313034	1	160744058	T	C	313552	0.671183	0.0468624	0.00805001	5.83526e-09	179534	0.695707	0.0509783	0.0102048	5.58097e-07	63109	0.847233	0.0808265	0.0187194	1.46123e-05	60980	0.832273	0.063346	0.0194975	0.00111967
rs10737300	1	173416047	T	C	313552	0.194801	-0.0401719	0.00958666	2.78471e-05	179516	0.186613	-0.0622827	0.0121376	2.58381e-07	63105	0.256778	0.0233784	0.0150947	0.121433	60971	0.156976	-0.0283611	0.019446	0.144716
rs11688289	2	40471671	T	C	313552	0.811261	-0.046223	0.00959217	1.44411e-06	179530	0.808277	-0.0401185	0.0117801	0.000680863	63111	0.960958	-0.0826619	0.0348728	0.0177697	60977	0.90325	-0.0448442	0.0243515	0.065542
rs726591	2	60351997	G	A	313552	0.437542	0.0306928	0.00760946	5.49516e-05	179528	0.445488	0.0268032	0.00939065	0.00432603	63114	0.138274	0.057057	0.0193461	0.00326197	60978	0.332144	0.0290868	0.0151053	0.0541539
rs35668054	2	71827707	C	T	313552	0.923761	-0.0703814	0.0143857	9.95864e-07	179531	0.915134	-0.0891346	0.0163878	6.66699e-08	63113	0.977944	-0.103665	0.0458605	0.0237936	60980	0.952001	-0.0516446	0.0336014	0.124299
rs58584712	2	111492006	G	A	313552	0.789989	-0.0430026	0.0092033	2.97523e-06	179528	0.787189	-0.0464589	0.011307	4.16908e-05	63114	0.638852	-0.048418	0.0138297	0.000468328	60980	0.748524	-0.0475111	0.0161505	0.0033136
rs7600322	2	203889630	T	C	313552	0.505339	0.0307216	0.00754801	4.69829e-05	179523	0.512394	0.0462969	0.00935366	7.41925e-07	63104	0.751688	0.0587465	0.0155487	0.000153229	60973	0.548669	0.0183519	0.0142124	0.196614
rs3813464	2	230246022	C	T	313552	0.693017	0.0277953	0.0081859	0.000685015	179533	0.683401	0.0359832	0.0100776	0.000349816	63113	0.703619	0.0432646	0.0145654	0.00293968	60976	0.773608	0.0484601	0.017186	0.0047252
rs2371109	3	27716783	G	T	313552	0.547086	-0.0472493	0.00758903	4.78498e-10	179531	0.533264	-0.0424402	0.00934986	5.6863e-06	63115	0.169952	-0.0924527	0.0181546	3.16046e-07	60980	0.3061	-0.0708329	0.0160328	9.60395e-06
rs9831894	3	122081640	A	C	313552	0.596982	0.0346637	0.00771265	6.9767e-06	179532	0.60426	0.0318563	0.00954484	0.000838687	63109	0.897709	0.0271813	0.0225245	0.22753	60980	0.47951	0.0231137	0.0148176	0.118788
rs1106346	3	122635190	A	G	313552	0.629275	-0.0529409	0.00777888	1.00531e-11	179515	0.622778	-0.0566194	0.00957656	3.55026e-09	63107	0.734728	-0.00879156	0.0150076	0.558006	60975	0.594457	-0.0333144	0.0143852	0.0205646
rs2030519	3	188402113	G	A	313552	0.482146	-0.0757559	0.00756582	1.33752e-23	179521	0.489675	-0.0596334	0.00932014	1.56524e-10	63114	0.217678	-0.0449857	0.0162675	0.00560441	60973	0.385277	-0.0403784	0.0145961	0.00563716
rs4687065	3	189566900	G	A	313552	0.923388	-0.0663692	0.0139916	2.10058e-06	179536	0.913151	-0.0548493	0.0164261	0.000886237	63115	0.931926	-0.0222166	0.0262529	0.397411	60981	0.841779	-0.0849019	0.0189834	8.35257e-06
rs1609798	4	102616285	C	T	313552	0.674549	0.0439382	0.00810775	5.98384e-08	179533	0.69238	0.019342	0.0101098	0.0557224	63114	0.894382	0.0290867	0.021895	0.184026	60981	0.572531	0.0293499	0.0147763	0.0470024
rs7726159	5	1282204	C	A	313552	0.672892	0.0305801	0.00805538	0.00014691	179530	0.658918	0.046453	0.00987593	2.47076e-06	63108	0.808115	0.0138762	0.0169066	0.411785	60981	0.716789	0.0335009	0.0158246	0.0342586
rs27300	5	97027703	C	T	313552	0.442238	-0.106179	0.0076137	3.33657e-44	179523	0.414309	-0.106845	0.00953654	3.16155e-29	63113	0.416594	-0.0401649	0.0133934	0.00269699	60976	0.3591	-0.0972202	0.0148172	4.87865e-11
rs17516457	5	132254694	T	C	313552	0.582337	-0.0526766	0.00763425	5.19876e-12	179526	0.593165	-0.0363213	0.00949558	0.000132123	63107	0.908243	-0.0726166	0.0234653	0.0020439	60979	0.74706	-0.0291224	0.0167865	0.0827637
rs7768807	6	408246	T	C	313552	0.764935	-0.0398243	0.00877253	5.63456e-06	179508	0.7549	-0.0340392	0.0105689	0.00130581	63107	0.683942	-0.0352729	0.0139909	0.0116982	60974	0.747704	-0.0136225	0.015818	0.389125
rs522153	6	23999169	C	T	313552	0.0447942	0.0535594	0.0180912	0.00307128	179538	0.044712	0.000528792	0.0222542	0.981043	63115	0.015313	0.174892	0.0526234	0.00100568	60980	0.245015	0.0835215	0.0166292	5.41278e-07
rs6923082	6	25444533	C	T	313552	0.567673	-0.018404	0.00778192	0.0180314	179528	0.56118	-0.0340955	0.0092117	0.000215973	63109	0.640923	-0.0204751	0.0135193	0.129898	60978	0.42298	-0.0749131	0.0143098	1.61202e-07
rs3130978	6	31114411	G	A	313552	0.652105	0.235856	0.0131427	5.17607e-72	179517	0.686991	0.322358	0.0102138	1.62555e-223	63105	0.729316	0.00125635	0.0145865	0.931362	60972	0.727686	0.263192	0.0159313	1.5209e-62
rs4724796	7	6339637	C	G	313552	0.535018	0.0338002	0.00765643	1.01191e-05	179527	0.538276	0.0391548	0.00936136	2.8684e-05	63112	0.403267	0.00273385	0.0135305	0.839877	60978	0.36505	0.0173809	0.0150628	0.248545
rs117744081	7	29092663	A	G	313552	0.967886	-0.088555	0.0210193	2.51971e-05	179525	0.967899	-0.100278	0.0257699	0.000114919	63111	0.994993	0.0344024	0.0947032	0.716406	60974	0.985625	-0.130228	0.0601589	0.0304074
rs6583419	7	50039499	T	C	313552	0.633587	0.0520875	0.00786186	3.46418e-11	179498	0.654927	0.0471756	0.0098427	1.58891e-06	63087	0.929177	0.0598703	0.026561	0.0241919	60957	0.764687	0.0483801	0.0168489	0.00401948
rs10090454	8	71986926	A	G	313552	0.769048	-0.0338758	0.00893548	0.000149948	179383	0.766865	-0.0315466	0.0109731	0.0041045	63056	0.555697	-0.059989	0.0133579	7.14661e-06	60923	0.719342	-0.0302042	0.0157423	0.0550263
rs7310615	12	111427245	C	G	313552	0.481764	-0.0494021	0.00761541	8.74984e-11	179519	0.49702	-0.0370084	0.0093335	7.33348e-05	63115	0.083863	0.0249676	0.0250305	0.318529	60980	0.269744	-0.00599929	0.0164656	0.715595
rs11066309	12	112445672	G	A	313552	0.592935	0.0354647	0.00770721	4.19459e-06	178611	0.565461	0.0349769	0.00947576	0.000221718	62152	0.927444	-0.0246089	0.0268773	0.359876	60406	0.754528	0.00436874	0.017062	0.797912
rs9554579	13	99267651	G	A	313552	0.519907	-0.0524058	0.00754789	3.83619e-12	179532	0.520902	-0.0490782	0.00932608	1.43094e-07	63112	0.577798	-0.0165415	0.0133971	0.216939	60981	0.479379	-0.0464273	0.0140877	0.000980122
rs10138548	14	102770058	A	C	313552	0.312883	0.0367762	0.00812158	5.94867e-06	179534	0.317631	0.0337352	0.00997853	0.000733905	63115	0.225961	0.0391317	0.0158407	0.0134986	60978	0.265432	0.028459	0.0160121	0.0755127
rs11633799	15	41284340	G	A	313552	0.689614	0.0374405	0.00821034	5.1114e-06	179536	0.683509	0.0339339	0.0100805	0.000750447	63114	0.494676	-0.00914328	0.0133042	0.491927	60980	0.719203	0.0433259	0.0158625	0.0062395
rs7203793	16	11088277	C	G	313552	0.645733	0.0374656	0.00791352	2.1973e-06	179535	0.633088	0.0359932	0.00974027	0.000216581	63115	0.439753	0.00828491	0.0133676	0.535406	60980	0.705608	0.0454678	0.0159724	0.00436958
rs4630562	16	30489664	A	G	313552	0.455485	0.0314113	0.00757576	3.37894e-05	179522	0.433643	0.0409414	0.00943277	1.43787e-05	63115	0.293179	-0.0209237	0.0145196	0.149566	60981	0.252841	0.046734	0.0165246	0.0047445
rs16966128	17	27488287	A	G	313552	0.917916	-0.0750301	0.0135905	3.37497e-08	179520	0.921123	-0.0677872	0.0169972	7.31089e-05	63107	0.971128	-0.0885216	0.0400837	0.0272151	60974	0.947428	-0.047699	0.0318548	0.134293
rs9891131	17	39755268	A	G	313552	0.958363	-0.0929263	0.0185965	5.82358e-07	179437	0.95927	-0.0487518	0.0234669	0.0377581	63101	0.666566	-0.0436869	0.0140632	0.00191025	60954	0.937117	-0.0319905	0.0294541	0.27743
rs7246537	19	54617369	A	G	313552	0.578288	0.0475277	0.00765232	5.26842e-10	179534	0.567909	0.0375727	0.00946644	7.15731e-05	63112	0.339547	0.0362205	0.013979	0.009619	60980	0.441678	0.0198006	0.0142278	0.16402
rs9620000	22	41900699	T	C	313552	0.917775	0.0530715	0.0138962	0.000133912	179525	0.921805	0.0635911	0.0176649	0.000295291	63112	0.697546	-0.00244912	0.0144537	0.865446	60974	0.920212	0.0864962	0.0267006	0.00112603

## Sheet: TableS6
					UKBB Europeans					AoU Europeans					AoU African					AoU Latino/admixed American
rsID	CHR	POS	EA	NEA	Effective sample size	EAF	BETA	SE	P-value	Effective sample size	EAF	BETA	SE	P-value	Effective sample size	EAF	BETA	SE	P-value	Effective sample size	EAF	BETA	SE	P-value
rs6679677	1	113761186	C	A	313774	0.898035	-0.000215525	3.06994e-05	2.21055e-12	179534	0.907591	-0.0611455	0.0158215	0.000119909	63111	0.984448	-0.0161292	0.054643	0.767862	60976	0.961624	-0.0660382	0.0374649	0.0779561
rs3766373	1	160744934	A	G	313774	0.670636	0.000121031	1.97692e-05	9.23124e-10	179533	0.695404	0.0505564	0.0102002	6.83833e-07	63110	0.847084	0.0823525	0.0187191	1.00233e-05	60977	0.832281	0.0632495	0.0194931	0.0011365
rs2371109	3	27716783	G	T	313774	0.546806	-0.000141992	1.87447e-05	3.59087e-14	179531	0.533264	-0.0424402	0.00934986	5.6863e-06	63115	0.169952	-0.0924527	0.0181546	3.16046e-07	60980	0.3061	-0.0708329	0.0160328	9.60395e-06
rs7612991	3	122632944	T	C	313774	0.629373	-0.000124407	1.92407e-05	1.00749e-10	179514	0.620294	-0.0555166	0.00957234	6.96434e-09	63111	0.346429	-0.0160343	0.0140266	0.252981	60977	0.547912	-0.0359466	0.0141966	0.0113394
rs2889896	3	188384928	C	T	313774	0.547697	-0.000163092	1.87067e-05	2.82163e-18	178816	0.546341	-0.0478763	0.00938514	3.41602e-07	62630	0.677136	-0.00954531	0.0141969	0.50136	60778	0.47625	-0.023905	0.0142922	0.0944083
rs9872730	3	189540221	G	A	313774	0.439836	-0.000103684	1.87317e-05	3.10871e-08	179530	0.432669	-0.0245827	0.00940784	0.00895324	63112	0.580531	-0.0155368	0.0134205	0.246989	60978	0.477475	-0.0261156	0.0141226	0.0644273
rs27300	5	97027703	C	T	313774	0.442043	-0.000290149	1.87236e-05	3.6686e-54	179523	0.414309	-0.106845	0.00953654	3.16155e-29	63113	0.416594	-0.0401649	0.0133934	0.00269699	60976	0.3591	-0.0972202	0.0148172	4.87865e-11
rs12517950	5	132395634	A	G	313774	0.58885	-0.000120871	1.89132e-05	1.65006e-10	179536	0.593452	-0.0311958	0.00948831	0.00101672	63113	0.910391	-0.0615262	0.0237318	0.00974675	60980	0.744211	-0.0199569	0.016733	0.233002
rs585669	6	32604336	G	A	313774	0.514064	-0.000980114	2.69686e-05	3.41979e-289	179529	0.518997	-0.250542	0.00909995	3.27341e-166	63112	0.53878	0.0442831	0.0129739	0.000639602	60977	0.444282	-0.215189	0.0138824	1.84842e-54
rs117744081	7	29092663	A	G	313774	0.967889	-0.000264632	5.27132e-05	5.16095e-07	179525	0.967899	-0.100278	0.0257699	0.000114919	63111	0.994993	0.0344024	0.0947032	0.716406	60974	0.985625	-0.130228	0.0601589	0.0304074
rs1456908	7	50141376	C	T	313774	0.575451	0.000114067	1.88052e-05	1.31368e-09	179534	0.590078	0.0468403	0.00950706	8.18823e-07	63109	0.652815	0.0391311	0.0139033	0.00484942	60976	0.698144	0.0345885	0.0155268	0.025903
rs7310615	12	111427245	C	G	313774	0.481802	-0.000124342	1.87497e-05	3.31894e-11	179519	0.49702	-0.0370084	0.0093335	7.33348e-05	63115	0.083863	0.0249676	0.0250305	0.318529	60980	0.269744	-0.00599929	0.0164656	0.715595
rs9554579	13	99267651	G	A	313774	0.520217	-0.000125151	1.86042e-05	1.73181e-11	179532	0.520902	-0.0490782	0.00932608	1.43094e-07	63112	0.577798	-0.0165415	0.0133971	0.216939	60981	0.479379	-0.0464273	0.0140877	0.000980122
rs9934969	16	11072145	G	A	313774	0.678966	0.000112919	1.99302e-05	1.4642e-08	179526	0.664962	0.0323034	0.00995467	0.00116009	63112	0.408591	0.00652829	0.0135619	0.630253	60969	0.727288	0.0374124	0.0162762	0.0215278
rs16966128	17	27488287	A	G	313774	0.917769	-0.000187669	3.3924e-05	3.16541e-08	179520	0.921123	-0.0677872	0.0169972	7.31089e-05	63107	0.971128	-0.0885216	0.0400837	0.0272151	60974	0.947428	-0.047699	0.0318548	0.134293
rs62133403	19	54610340	T	G	313774	0.558181	0.00010935	1.87187e-05	5.16607e-09	179528	0.547516	0.0380818	0.00940808	5.13996e-05	63102	0.329887	0.0254613	0.0140971	0.0708973	60971	0.426096	0.0169185	0.0142754	0.235959

## Sheet: TableS7
PATHWAY	NGENES	BETA	BETA_STD	SE	P	FDR
GOBP_LEUKOCYTE_PROLIFERATION	323	0.25568	0.034061	0.049355	1.12e-07	0.000599794
GOBP_REGULATION_OF_LEUKOCYTE_PROLIFERATION	257	0.26155	0.031138	0.055307	1.14e-06	0.00304632
GOBP_T_CELL_PROLIFERATION	201	0.28237	0.029777	0.062912	3.62e-06	0.00644974
GOBP_NEGATIVE_REGULATION_OF_T_CELL_PROLIFERATION	71	0.47289	0.029747	0.10835	6.42e-06	0.00858327
GOBP_NEGATIVE_REGULATION_OF_LEUKOCYTE_PROLIFERATION	93	0.39887	0.028698	0.092547	8.22e-06	0.00879383
GOBP_LEUKOCYTE_CELL_CELL_ADHESION	385	0.19153	0.027807	0.046287	1.76e-05	0.0152724
GOBP_NEGATIVE_REGULATION_OF_LEUKOCYTE_CELL_CELL_ADHESION	138	0.30636	0.026816	0.074851	2.14e-05	0.0152724
GOBP_LYMPHOCYTE_ACTIVATION	767	0.13331	0.027017	0.03269	2.28e-05	0.0152724
GOBP_CD8_POSITIVE_ALPHA_BETA_T_CELL_ACTIVATION	25	0.73225	0.027368	0.18536	3.92e-05	0.0233042
GOBP_T_CELL_ACTIVATION	550	0.15008	0.025919	0.038471	4.81e-05	0.0257324
GOBP_CELL_ACTIVATION	1077	0.10697	0.025456	0.027588	5.3e-05	0.0257855
GOBP_REGULATION_OF_T_CELL_ACTIVATION	363	0.18127	0.025571	0.047382	6.55e-05	0.0291857
GOBP_REGULATION_OF_CELL_ACTIVATION	604	0.13715	0.024784	0.036309	7.96e-05	0.0326094
GOBP_CD8_POSITIVE_ALPHA_BETA_T_CELL_DIFFERENTIATION	15	0.85334	0.024711	0.22696	8.53e-05	0.0326094
GOBP_REGULATION_OF_MODIFICATION_OF_POSTSYNAPTIC_STRUCTURE	14	0.88202	0.024677	0.23807	0.00010612	0.0370624
GOBP_REGULATION_OF_DEFENSE_RESPONSE	788	0.11638	0.023892	0.031506	0.00011082	0.0370624
GOBP_INFLAMMATORY_RESPONSE_TO_WOUNDING	25	0.65476	0.024472	0.17917	0.00012933	0.0407085
GOBP_REGULATION_OF_CELL_ADHESION	747	0.11922	0.023859	0.032855	0.00014296	0.0424988
GOBP_NUCLEOSIDE_TRIPHOSPHATE_CATABOLIC_PROCESS	12	0.73622	0.019071	0.20415	0.00015582	0.0438838
GOBP_REGULATION_OF_T_CELL_MEDIATED_CYTOTOXICITY	37	0.56758	0.025798	0.16216	0.00023321	0.0623953
GOBP_NEGATIVE_REGULATION_OF_CELL_KILLING	27	0.5713	0.022189	0.16405	0.00024917	0.0634909
GOBP_CHONDROITIN_SULFATE_PROTEOGLYCAN_BIOSYNTHETIC_PROCESS	21	0.7178	0.024591	0.20888	0.00029554	0.0701539
GOBP_REGULATION_OF_RESPONSE_TO_EXTERNAL_STIMULUS	1041	0.095312	0.022323	0.02778	0.00030154	0.0701539
GOBP_ADAPTIVE_IMMUNE_RESPONSE	429	0.14939	0.022866	0.045245	0.00048154	0.101526
GOBP_REGULATION_OF_RESPONSE_TO_STRESS	1345	0.080836	0.021325	0.024551	0.00049762	0.101526
GOBP_NEGATIVE_REGULATION_OF_CELL_ACTIVATION	206	0.19993	0.02134	0.060722	0.00049767	0.101526
GOBP_REGULATION_OF_MODIFICATION_OF_SYNAPTIC_STRUCTURE	19	0.64403	0.020988	0.19609	0.00051228	0.101526
GOBP_CELL_CYCLE_G1_S_PHASE_TRANSITION	228	0.19295	0.021654	0.058975	0.0005356	0.101937
GOBP_REGULATION_OF_LYMPHOCYTE_ACTIVATION	482	0.13378	0.021671	0.040999	0.00055245	0.101937
GOBP_LUNG_SECRETORY_CELL_DIFFERENTIATION	12	0.97203	0.025179	0.29905	0.00057763	0.10303
GOBP_INFLAMMATORY_RESPONSE	845	0.10148	0.021539	0.031427	0.00062204	0.105311
GOBP_NEGATIVE_REGULATION_OF_DEFENSE_RESPONSE	249	0.1737	0.02036	0.053854	0.00063021	0.105311
GOBP_REGULATION_OF_IMMUNE_SYSTEM_PROCESS	1487	0.077075	0.021287	0.024	0.00066183	0.105311
GOBP_T_CELL_MEDIATED_CYTOTOXICITY	47	0.44462	0.022771	0.13878	0.00067941	0.105311
GOBP_NEGATIVE_REGULATION_OF_LYMPHOCYTE_ACTIVATION	158	0.22482	0.021045	0.070259	0.00068882	0.105311
GOBP_POSITIVE_REGULATION_OF_LEUKOCYTE_PROLIFERATION	155	0.22423	0.020791	0.071556	0.00086496	0.125922
GOBP_LEUKOCYTE_ADHESION_TO_VASCULAR_ENDOTHELIAL_CELL	43	0.41444	0.020304	0.13234	0.0008707	0.125922
GOBP_CARBOHYDRATE_TRANSPORT	131	0.24017	0.020487	0.077927	0.0010298	0.145012
GOBP_DNA_STRAND_RESECTION_INVOLVED_IN_REPLICATION_FORK_PROCESSING	10	0.98996	0.02341	0.32205	0.0010583	0.145204
GOBP_REGULATION_OF_CD8_POSITIVE_ALPHA_BETA_T_CELL_ACTIVATION	17	0.68202	0.021024	0.22422	0.001178	0.152976
GOBP_WATER_SOLUBLE_VITAMIN_METABOLIC_PROCESS	64	0.32797	0.019591	0.10812	0.0012107	0.152976
GOBP_LYMPHOCYTE_DIFFERENTIATION	412	0.13349	0.020032	0.04402	0.0012153	0.152976
GOBP_NEGATIVE_REGULATION_OF_IMMUNE_SYSTEM_PROCESS	509	0.1171	0.019478	0.03866	0.0012293	0.152976
GOBP_NEGATIVE_REGULATION_OF_INTERLEUKIN_12_PRODUCTION	16	0.63398	0.018961	0.21156	0.0013667	0.166209
GOBP_ALPHA_BETA_T_CELL_ACTIVATION	182	0.19395	0.019472	0.065461	0.0015268	0.181553
GOBP_ANTIBACTERIAL_INNATE_IMMUNE_RESPONSE	11	0.62957	0.015614	0.21588	0.0017737	0.204843
GOBP_NEGATIVE_REGULATION_OF_CELL_CELL_ADHESION	190	0.17953	0.018412	0.061754	0.0018264	0.204843
GOBP_T_CELL_DIFFERENTIATION	311	0.14778	0.019324	0.050866	0.0018375	0.204843
GOBP_NATURAL_KILLER_CELL_MEDIATED_IMMUNITY	78	0.31097	0.020499	0.1082	0.0020285	0.218636
GOBP_VIRAL_LIFE_CYCLE	281	0.15324	0.019063	0.053385	0.0020523	0.218636
GOBP_MITOTIC_CELL_CYCLE	856	0.086345	0.018439	0.030131	0.0020838	0.218636
GOBP_INTERLEUKIN_10_MEDIATED_SIGNALING_PATHWAY	12	0.82478	0.021365	0.29342	0.0024731	0.254492
GOBP_REGULATION_OF_CELL_CYCLE	1014	0.077503	0.017929	0.027642	0.0025286	0.255293
GOBP_REGULATION_OF_CELL_CELL_ADHESION	468	0.11514	0.018386	0.041263	0.0026362	0.261228
GOBP_RESPONSE_TO_PEPTIDE	925	0.082815	0.018346	0.029862	0.0027783	0.269888
GOBP_IMMUNE_RESPONSE_REGULATING_SIGNALING_PATHWAY	515	0.11093	0.018557	0.040158	0.0028736	0.269888
GOBP_AMINO_ACID_NEUROTRANSMITTER_REUPTAKE	10	0.78395	0.018539	0.28382	0.0028749	0.269888
GOBP_REGULATION_OF_INFLAMMATORY_RESPONSE	385	0.12362	0.017948	0.044873	0.0029383	0.270984
GOBP_POSITIVE_REGULATION_OF_TRANSCRIPTION_BY_RNA_POLYMERASE_III	17	0.50306	0.015508	0.18307	0.0030024	0.270984
GOBP_CHONDROITIN_SULFATE_PROTEOGLYCAN_METABOLIC_PROCESS	27	0.5016	0.019482	0.1828	0.0030385	0.270984
GOBP_MESODERM_DEVELOPMENT	124	0.21056	0.017478	0.078016	0.0034824	0.305481
GOBP_POSITIVE_REGULATION_OF_IMMUNE_SYSTEM_PROCESS	1021	0.076621	0.017783	0.02848	0.0035727	0.308347
GOBP_POSITIVE_REGULATION_OF_GLUCONEOGENESIS	20	0.53224	0.017795	0.19898	0.0037426	0.314973
GOBP_MONONUCLEAR_CELL_DIFFERENTIATION	501	0.10818	0.017856	0.040475	0.0037672	0.314973
GOBP_NEGATIVE_REGULATION_OF_NATURAL_KILLER_CELL_MEDIATED_IMMUNITY	19	0.50499	0.016457	0.18965	0.0038802	0.31943
GOBP_EPIDERMIS_MORPHOGENESIS	37	0.41358	0.018798	0.15587	0.0039886	0.323152
GOBP_MONOSACCHARIDE_TRANSMEMBRANE_TRANSPORT	116	0.21622	0.017363	0.081638	0.0040462	0.323152
GOBP_REGULATION_OF_LEUKOCYTE_ADHESION_TO_VASCULAR_ENDOTHELIAL_CELL	26	0.43159	0.01645	0.16334	0.0041221	0.324373
GOBP_POSITIVE_REGULATION_OF_ANTIGEN_RECEPTOR_MEDIATED_SIGNALING_PATHWAY	25	0.45086	0.016851	0.17173	0.0043309	0.33482
GOBP_TELENCEPHALON_REGIONALIZATION	13	0.748	0.020166	0.28532	0.00438	0.33482
GOBP_REGULATION_OF_VIRAL_GENOME_REPLICATION	77	0.27478	0.017997	0.10546	0.0045921	0.346089
GOBP_POSITIVE_REGULATION_OF_LEUKOCYTE_CELL_CELL_ADHESION	251	0.14588	0.017166	0.056325	0.0048054	0.357135
GOBP_BRONCHUS_DEVELOPMENT	11	0.77863	0.019311	0.30152	0.0049116	0.359636
GOBP_POSITIVE_REGULATION_OF_D_GLUCOSE_IMPORT	36	0.36438	0.016337	0.14145	0.0050021	0.359636
GOBP_NEGATIVE_REGULATION_OF_NF_KAPPAB_TRANSCRIPTION_FACTOR_ACTIVITY	42	0.35179	0.017034	0.13674	0.0050502	0.359636
GOBP_LEUKOCYTE_MEDIATED_CYTOTOXICITY	132	0.21425	0.018345	0.083407	0.0051079	0.359636
GOBP_NEGATIVE_REGULATION_OF_INFLAMMATORY_RESPONSE	166	0.17303	0.016599	0.067823	0.0053718	0.371864
GOBP_IMIDAZOLE_CONTAINING_COMPOUND_METABOLIC_PROCESS	12	0.61897	0.016033	0.24293	0.0054238	0.371864
GOBP_NEGATIVE_REGULATION_OF_SIGNAL_TRANSDUCTION_IN_ABSENCE_OF_LIGAND	33	0.39122	0.016795	0.15384	0.0055009	0.371864
GOBP_REGULATION_OF_METAPHASE_PLATE_CONGRESSION	15	0.62212	0.018016	0.24523	0.0055967	0.371864
GOBP_MULTI_CILIATED_EPITHELIAL_CELL_DIFFERENTIATION	14	0.69619	0.019478	0.27582	0.0058046	0.371864
GOBP_REGULATION_OF_PROTEIN_SERINE_THREONINE_KINASE_ACTIVITY	128	0.19453	0.016404	0.077137	0.0058418	0.371864
GOBP_CELLULAR_RESPONSE_TO_OXIDATIVE_STRESS	235	0.14012	0.015962	0.055674	0.0059261	0.371864
GOBP_REGULATION_OF_MITOTIC_CELL_CYCLE	476	0.099739	0.016059	0.039636	0.0059332	0.371864
GOBP_FORMATION_OF_PRIMARY_GERM_LAYER	125	0.19413	0.016179	0.077329	0.0060337	0.371864
GOBP_POSITIVE_REGULATION_OF_T_CELL_RECEPTOR_SIGNALING_PATHWAY	18	0.48157	0.015275	0.19189	0.0060484	0.371864
GOBP_CARDIAC_MYOFIBRIL_ASSEMBLY	20	0.47892	0.016012	0.1913	0.006154	0.371864
GOBP_POSITIVE_REGULATION_OF_CELL_ADHESION	461	0.10498	0.016642	0.042048	0.0062724	0.371864
GOBP_POSITIVE_REGULATION_OF_KERATINOCYTE_PROLIFERATION	15	0.56744	0.016432	0.22796	0.0064072	0.371864
GOBP_VITAMIN_METABOLIC_PROCESS	116	0.20101	0.016141	0.08099	0.0065396	0.371864
GOBP_REGULATION_OF_CELL_CYCLE_G1_S_PHASE_TRANSITION	166	0.16499	0.015827	0.066554	0.0065916	0.371864
GOBP_REGULATION_OF_RESPIRATORY_GASEOUS_EXCHANGE	21	0.49857	0.01708	0.20142	0.0066622	0.371864
GOBP_PROTEIN_DEPHOSPHORYLATION	81	0.23796	0.015984	0.09616	0.0066739	0.371864
GOBP_BIOLOGICAL_PROCESS_INVOLVED_IN_INTERSPECIES_INTERACTION_BETWEEN_ORGANISMS	1636	0.056722	0.016357	0.022959	0.0067505	0.371864
GOBP_CELLULAR_RESPONSE_TO_REACTIVE_OXYGEN_SPECIES	138	0.18468	0.016165	0.074786	0.0067719	0.371864
GOBP_CELL_CYCLE	1565	0.056063	0.015847	0.022742	0.0068525	0.371864
GOBP_LYMPHOCYTE_COSTIMULATION	47	0.31799	0.016285	0.12922	0.0069372	0.371864
GOBP_G1_TO_G0_TRANSITION	20	0.44153	0.014762	0.18015	0.0071318	0.371864
GOBP_POSITIVE_REGULATION_OF_T_CELL_PROLIFERATION	93	0.22567	0.016236	0.092077	0.0071318	0.371864
GOBP_RESPONSE_TO_REACTIVE_OXYGEN_SPECIES	188	0.15479	0.015792	0.063247	0.0072	0.371864
GOBP_LEUKOCYTE_ACTIVATION_INVOLVED_IN_INFLAMMATORY_RESPONSE	45	0.31453	0.015763	0.12859	0.0072303	0.371864
GOBP_CELLULAR_RESPONSE_TO_CAFFEINE	11	0.56813	0.01409	0.23245	0.007266	0.371864
GOBP_TRANSLATIONAL_ELONGATION	70	0.22927	0.014321	0.093913	0.0073227	0.371864
GOBP_NEGATIVE_REGULATION_OF_CELL_ADHESION	280	0.12603	0.015651	0.051641	0.0073373	0.371864
GOBP_POSITIVE_REGULATION_OF_NEUTROPHIL_MIGRATION	29	0.37036	0.014907	0.15175	0.0073382	0.371864
GOBP_POSITIVE_REGULATION_OF_CYTOKINE_PRODUCTION	466	0.098582	0.01571	0.040416	0.0073664	0.371864
GOBP_CELLULAR_RESPONSE_TO_EXTERNAL_STIMULUS	74	0.2486	0.015964	0.1021	0.0074543	0.372785
GOBP_REGULATION_OF_NEUTROPHIL_MIGRATION	38	0.34079	0.015697	0.14038	0.007605	0.3768
GOBP_CELLULAR_RESPONSE_TO_ANGIOTENSIN	35	0.37379	0.016525	0.15422	0.0076866	0.377349
GOBP_ERYTHROCYTE_MATURATION	22	0.42659	0.014958	0.17638	0.0077973	0.379303
GOBP_RESPONSE_TO_DEXAMETHASONE	43	0.32099	0.015726	0.1331	0.0079459	0.380212
GOBP_REGULATION_OF_CELL_CYCLE_PROCESS	698	0.0791	0.015324	0.032807	0.0079581	0.380212
GOBP_REGULATION_OF_CELL_KILLING	98	0.23182	0.017119	0.096428	0.0081133	0.384197
GOBP_CELL_ADHESION	1441	0.059861	0.016298	0.024965	0.0082541	0.387436
GOBP_CELLULAR_RESPONSE_TO_CHEMICAL_STRESS	303	0.11846	0.015294	0.049775	0.0086626	0.403075
GOBP_MITOTIC_CELL_CYCLE_PROCESS	716	0.077311	0.015161	0.032761	0.009147	0.421945
GOBP_REGULATORY_T_CELL_DIFFERENTIATION	34	0.36518	0.015913	0.155	0.0092426	0.422711
GOBP_CARDIAC_CELL_DEVELOPMENT	88	0.22169	0.015518	0.094451	0.0094663	0.424878
GOBP_REGULATION_OF_T_HELPER_2_CELL_DIFFERENTIATION	12	0.60161	0.015584	0.25659	0.0095296	0.424878
GOBP_MESODERM_MORPHOGENESIS	73	0.23662	0.015091	0.10097	0.0095632	0.424878
GOBP_CELLULAR_DEFENSE_RESPONSE	49	0.26259	0.013731	0.11226	0.0096717	0.424878
GOBP_REGULATION_OF_MAP_KINASE_ACTIVITY	67	0.24685	0.015086	0.10578	0.0098124	0.424878
GOBP_PROGRAMMED_CELL_DEATH_IN_RESPONSE_TO_REACTIVE_OXYGEN_SPECIES	16	0.49036	0.014665	0.21025	0.0098489	0.424878
GOBP_INTERLEUKIN_12_PRODUCTION	57	0.26617	0.015008	0.11423	0.0099053	0.424878
GOBP_POSITIVE_REGULATION_OF_RESPONSE_TO_EXTERNAL_STIMULUS	610	0.084034	0.015258	0.036075	0.0099252	0.424878
p>0.01 are removed

## Sheet: TableS8
FULL_NAME	NGENES	BETA	BETA_STD	SE	P	FDR
GOBP_T_CELL_PROLIFERATION	201	0.27169	0.02865	0.062972	8.0538e-06	0.0430959
GOBP_CD8_POSITIVE_ALPHA_BETA_T_CELL_ACTIVATION	25	0.752	0.028106	0.1855	2.5321e-05	0.0677463
GOBP_NEGATIVE_REGULATION_OF_T_CELL_PROLIFERATION	71	0.40957	0.025764	0.10845	7.9855e-05	0.142435
GOBP_NEGATIVE_REGULATION_OF_LEUKOCYTE_CELL_CELL_ADHESION	138	0.27311	0.023906	0.074932	0.00013426	0.152001
GOBP_LYMPHOCYTE_ACTIVATION	767	0.11879	0.024074	0.032721	0.00014203	0.152001
GOBP_POSITIVE_REGULATION_OF_KERATINOCYTE_PROLIFERATION	15	0.80917	0.023433	0.22809	0.00019502	0.167558
GOBP_REGULATION_OF_T_CELL_ACTIVATION	363	0.16566	0.023368	0.047426	0.0002395	0.167558
GOBP_T_CELL_ACTIVATION	550	0.13311	0.022988	0.038507	0.00027421	0.167558
GOBP_ALPHA_BETA_T_CELL_ACTIVATION	182	0.22598	0.022688	0.065515	0.00028182	0.167558
GOBP_CD8_POSITIVE_ALPHA_BETA_T_CELL_DIFFERENTIATION	15	0.76617	0.022187	0.22716	0.00037294	0.182547
GOBP_MULTI_CILIATED_EPITHELIAL_CELL_DIFFERENTIATION	14	0.93039	0.02603	0.27599	0.00037526	0.182547
GOBP_NEGATIVE_REGULATION_OF_CELL_CELL_ADHESION	190	0.20558	0.021084	0.061798	0.00044065	0.196493
GOBP_LEUKOCYTE_PROLIFERATION	323	0.16235	0.021628	0.049424	0.00051138	0.210492
GOBP_NATURAL_KILLER_CELL_MEDIATED_IMMUNITY	78	0.35244	0.023232	0.10827	0.00056812	0.217144
GOBP_EXIT_FROM_MITOSIS	31	0.51147	0.021283	0.15831	0.00061878	0.220739
GOBP_NEGATIVE_REGULATION_OF_CELL_ACTIVATION	206	0.18914	0.020189	0.060779	0.00093119	0.300723
GOBP_MONONUCLEAR_CELL_DIFFERENTIATION	501	0.12575	0.020756	0.040507	0.00095539	0.300723
GOBP_REGULATION_OF_CALCIUM_ION_TRANSMEMBRANE_TRANSPORTER_ACTIVITY	32	0.45175	0.019099	0.14699	0.0010606	0.300952
GOBP_T_CELL_DIFFERENTIATION	311	0.15633	0.020442	0.050904	0.0010686	0.300952
GOBP_REGULATION_OF_LEUKOCYTE_PROLIFERATION	257	0.16572	0.01973	0.055382	0.0013862	0.356912
GOBP_LYMPHOCYTE_DIFFERENTIATION	412	0.1317	0.019764	0.044057	0.0014007	0.356912
GOBP_NEGATIVE_REGULATION_OF_LYMPHOCYTE_ACTIVATION	158	0.20751	0.019425	0.070329	0.0015884	0.374138
GOBP_REGULATION_OF_CELL_ACTIVATION	604	0.10684	0.019307	0.036346	0.0016457	0.374138
GOBP_NEGATIVE_REGULATION_OF_RNA_METABOLIC_PROCESS	1274	0.075517	0.01943	0.025903	0.001779	0.374138
GOBP_LUNG_SECRETORY_CELL_DIFFERENTIATION	12	0.87188	0.022585	0.2993	0.0017925	0.374138
GOBP_RESPONSE_TO_EPINEPHRINE	15	0.72543	0.021007	0.24941	0.0018179	0.374138
GOBP_NEGATIVE_REGULATION_OF_CELL_KILLING	27	0.46942	0.018232	0.16421	0.0021298	0.378237
GOBP_REGULATION_OF_DNA_BINDING	55	0.32331	0.017908	0.1133	0.0021644	0.378237
GOBP_NEGATIVE_REGULATION_OF_LEUKOCYTE_PROLIFERATION	93	0.26388	0.018986	0.092652	0.0022019	0.378237
GOBP_LEUKOCYTE_CELL_CELL_ADHESION	385	0.13195	0.019156	0.04634	0.0022072	0.378237
GOBP_CELL_ACTIVATION	1077	0.078278	0.018628	0.027617	0.0022986	0.378237
GOBP_MITOTIC_CELL_CYCLE	856	0.085452	0.018248	0.030149	0.0022989	0.378237
GOBP_NEGATIVE_REGULATION_OF_NUCLEOBASE_CONTAINING_COMPOUND_METABOLIC_PROCESS	1387	0.070066	0.018746	0.024809	0.0023726	0.378237
GOBP_REGULATION_OF_DEFENSE_RESPONSE	788	0.08891	0.018253	0.031527	0.0024033	0.378237
GOBP_NEGATIVE_REGULATION_OF_NF_KAPPAB_TRANSCRIPTION_FACTOR_ACTIVITY	42	0.38207	0.0185	0.13684	0.002622	0.400866
GOBP_POSITIVE_REGULATION_OF_FIBROBLAST_APOPTOTIC_PROCESS	10	0.68826	0.016276	0.25124	0.0030807	0.438106
GOBP_REGULATION_OF_CATION_CHANNEL_ACTIVITY	50	0.33025	0.017443	0.12126	0.0032336	0.438106
GOBP_NEGATIVE_REGULATION_OF_MONOATOMIC_ION_TRANSPORT	96	0.24446	0.017869	0.089825	0.0032527	0.438106
GOBP_REGULATORY_T_CELL_DIFFERENTIATION	34	0.41988	0.018296	0.15511	0.003399	0.438106
GOBP_TELENCEPHALON_REGIONALIZATION	13	0.76426	0.020605	0.28554	0.0037236	0.438106
GOBP_MUSCLE_CELL_DEVELOPMENT	193	0.16482	0.017036	0.061711	0.0037864	0.438106
GOBP_CELL_CYCLE_G1_S_PHASE_TRANSITION	228	0.15711	0.017632	0.059024	0.0038898	0.438106
GOBP_REGULATION_OF_LYMPHOCYTE_ACTIVATION	482	0.10842	0.017563	0.041038	0.0041272	0.438106
GOBP_LYMPHOCYTE_COSTIMULATION	47	0.34117	0.017473	0.12932	0.004171	0.438106
GOBP_RESPONSE_TO_DEXAMETHASONE	43	0.35011	0.017153	0.1332	0.0042922	0.438106
GOBP_REGULATION_OF_VIRAL_GENOME_REPLICATION	77	0.27717	0.018153	0.10551	0.0043118	0.438106
GOBP_NUCLEOSIDE_TRIPHOSPHATE_CATABOLIC_PROCESS	12	0.53642	0.013895	0.20435	0.004337	0.438106
GOBP_POSITIVE_REGULATION_OF_CATION_CHANNEL_ACTIVITY	25	0.48416	0.018095	0.18445	0.0043387	0.438106
GOBP_CELLULAR_RESPONSE_TO_DEXAMETHASONE_STIMULUS	29	0.43179	0.01738	0.16456	0.0043506	0.438106
GOBP_REGULATION_OF_TOLERANCE_INDUCTION	17	0.55815	0.017206	0.21295	0.0043873	0.438106
GOBP_NEGATIVE_REGULATION_OF_DEFENSE_RESPONSE	249	0.14114	0.016543	0.053903	0.0044206	0.438106
GOBP_INFLAMMATORY_RESPONSE_TO_WOUNDING	25	0.46957	0.01755	0.17935	0.0044247	0.438106
GOBP_REGULATION_OF_CELL_CYCLE_PROCESS	698	0.085621	0.016587	0.032802	0.0045281	0.438106
GOBP_REGULATION_OF_CELL_MATURATION	23	0.48724	0.017468	0.18689	0.0045701	0.438106
GOBP_NEGATIVE_REGULATION_OF_TYPE_II_INTERFERON_PRODUCTION	39	0.39524	0.018443	0.15179	0.0046134	0.438106
GOBP_DOUBLE_STRAND_BREAK_REPAIR_VIA_CLASSICAL_NONHOMOLOGOUS_END_JOINING	10	0.65729	0.015543	0.25247	0.0046195	0.438106
GOBP_PROTEIN_LOCALIZATION_TO_NUCLEUS	316	0.1253	0.016513	0.048194	0.0046668	0.438106
GOBP_VIRAL_RNA_GENOME_REPLICATION	25	0.51784	0.019354	0.19987	0.0047905	0.441965
GOBP_POSITIVE_REGULATION_OF_CALCIUM_ION_TRANSMEMBRANE_TRANSPORTER_ACTIVITY	16	0.56024	0.016755	0.21802	0.0050944	0.462036
GOBP_POSITIVE_REGULATION_OF_OLIGODENDROCYTE_DIFFERENTIATION	25	0.45773	0.017108	0.17988	0.0054753	0.488306
GOBP_REGULATION_OF_TRANSLATIONAL_ELONGATION	13	0.50172	0.013527	0.19779	0.005602	0.49113
GOBP_REGULATION_OF_EXIT_FROM_MITOSIS	18	0.48521	0.015391	0.19177	0.0057044	0.49113
GOBP_REGULATION_OF_NATURAL_KILLER_CELL_MEDIATED_IMMUNITY	50	0.33475	0.017681	0.13277	0.0058502	0.49113
GOBP_BERGMANN_GLIAL_CELL_DIFFERENTIATION	11	0.57877	0.014354	0.22968	0.0058741	0.49113
GOBP_REGULATION_OF_CELL_CYCLE_G1_S_PHASE_TRANSITION	166	0.16625	0.015947	0.0666	0.006282	0.511045
GOBP_RIBOSOMAL_LARGE_SUBUNIT_ASSEMBLY	20	0.46958	0.0157	0.18821	0.0063033	0.511045
GOBP_ALPHA_BETA_T_CELL_DIFFERENTIATION	130	0.19336	0.016431	0.078447	0.0068599	0.532874
GOBP_ACTIVATED_T_CELL_PROLIFERATION	43	0.32654	0.015998	0.13312	0.0070907	0.532874
GOBP_LEUKOCYTE_DIFFERENTIATION	604	0.090344	0.016326	0.036969	0.0072727	0.532874
GOBP_ORGANOPHOSPHATE_CATABOLIC_PROCESS	234	0.13329	0.015152	0.054597	0.0073221	0.532874
GOBP_LEUKOCYTE_ADHESION_TO_VASCULAR_ENDOTHELIAL_CELL	43	0.32324	0.015836	0.13246	0.0073439	0.532874
GOBP_REGULATION_OF_CD8_POSITIVE_ALPHA_BETA_T_CELL_ACTIVATION	17	0.54736	0.016873	0.22442	0.0073695	0.532874
GOBP_REGULATION_OF_RECEPTOR_SIGNALING_PATHWAY_VIA_STAT	84	0.22172	0.015165	0.091067	0.0074575	0.532874
GOBP_CELLULAR_RESPONSE_TO_EPINEPHRINE_STIMULUS	12	0.68499	0.017744	0.28137	0.007462	0.532874
GOBP_REGULATION_OF_T_HELPER_2_CELL_DIFFERENTIATION	12	0.62507	0.016192	0.25679	0.0074688	0.532874
GOBP_REGULATION_OF_TRANSCRIPTION_BY_RNA_POLYMERASE_I	43	0.30159	0.014776	0.12442	0.0076809	0.540796
GOBP_REGULATION_OF_CARDIAC_MUSCLE_ADAPTATION	12	0.66727	0.017285	0.27603	0.0078212	0.54183
GOBP_CARDIAC_CELL_DEVELOPMENT	88	0.22811	0.015967	0.094502	0.0078981	0.54183
GOBP_REGULATION_OF_MOLECULAR_FUNCTION	953	0.069236	0.015556	0.028823	0.0081565	0.552474
GOBP_SEQUESTERING_OF_CALCIUM_ION	128	0.17721	0.014943	0.074085	0.0083859	0.555879
GOBP_PYRIMIDINE_NUCLEOSIDE_METABOLIC_PROCESS	18	0.48984	0.015538	0.20532	0.0085287	0.555879
GOBP_REGULATION_OF_EXTRACELLULAR_MATRIX_ASSEMBLY	14	0.54167	0.015155	0.2272	0.0085664	0.555879
GOBP_REGULATION_OF_BINDING	142	0.16655	0.014787	0.069929	0.0086223	0.555879
GOBP_REGULATION_OF_RESPIRATORY_SYSTEM_PROCESS	14	0.59333	0.0166	0.2498	0.0087753	0.559008
GOBP_REGULATION_OF_PROTEIN_SERINE_THREONINE_KINASE_ACTIVITY	128	0.18237	0.015378	0.0772	0.0090868	0.572041
GOBP_POSITIVE_REGULATION_OF_GLUCONEOGENESIS	20	0.46911	0.015684	0.19915	0.0092538	0.57578
GOBP_REGULATION_OF_RELEASE_OF_SEQUESTERED_CALCIUM_ION_INTO_CYTOSOL	77	0.22825	0.01495	0.097275	0.0094822	0.581477
GOBP_NEGATIVE_REGULATION_OF_ACTIVATED_T_CELL_PROLIFERATION	13	0.60456	0.016299	0.25799	0.0095627	0.581477
GOBP_MUSCLE_TISSUE_DEVELOPMENT	420	0.10186	0.015431	0.043689	0.0098688	0.58639
p>0.01 are removed

## Sheet: TableS9
CHROM	POS	ID	FREQ	CASE_FREQ	CTRL_FREQ	OBS_CT	BETA	SE	L95	U95	Z_STAT	P
6	29910247	HLA_A*01	0.159684	0.15207	0.161168	179538	-0.0723801	0.0126141	-0.0971032	-0.047657	-5.73805	9.57707e-09
6	29910248	HLA_A*01:01	0.159383	0.151707	0.16088	179538	-0.073185	0.0126271	-0.0979336	-0.0484363	-5.79586	6.79704e-09
6	29910249	HLA_A*01:02	0.000296177	0.000359359	0.000283858	179538	0.322636	0.261659	-0.190206	0.835478	1.23304	0.21756
6	29910251	HLA_A*02	0.282847	0.247392	0.289761	179538	-0.219355	0.0105214	-0.239977	-0.198734	-20.8485	1.5737e-96
6	29910252	HLA_A*02:01	0.264833	0.230178	0.271591	179538	-0.227288	0.0108271	-0.248509	-0.206068	-20.9926	7.65935e-98
6	29910253	HLA_A*02:02	0.00066078	0.00085643	0.000622631	179538	0.523131	0.188671	0.153343	0.892919	2.77272	0.005559
6	29910256	HLA_A*02:05	0.010197	0.0104066	0.0101562	179538	0.0257268	0.0453705	-0.0631977	0.114651	0.567039	0.570688
6	29910257	HLA_A*02:06	0.00226165	0.00195507	0.00232143	179538	-0.155024	0.104606	-0.360047	0.0499997	-1.48198	0.138345
6	29910262	HLA_A*02:17	0.000554609	0.000510972	0.000563117	179538	-0.0648003	0.217556	-0.491203	0.361602	-0.297855	0.765814
6	29910269	HLA_A*02:60	0.00031534	0.000177414	0.000342233	179538	-0.629533	0.335101	-1.28632	0.0272535	-1.87863	0.0602944
6	29910272	HLA_A*03	0.140657	0.166903	0.13554	179538	0.247233	0.0124372	0.222857	0.27161	19.8785	6.24445e-88
6	29910273	HLA_A*03:01	0.134395	0.159795	0.129443	179538	0.250384	0.0127173	0.225459	0.27531	19.6884	2.70921e-86
6	29910274	HLA_A*03:02	0.00625765	0.00710576	0.00609229	179538	0.191277	0.0603107	0.0730703	0.309484	3.17153	0.00151639
6	29910277	HLA_A*11	0.0605615	0.0602883	0.0606147	179538	-0.00364855	0.0190936	-0.0410713	0.0337742	-0.191088	0.848457
6	29910278	HLA_A*11:01	0.0601576	0.0598402	0.0602195	179538	-0.0049465	0.0192062	-0.0425901	0.032697	-0.257546	0.796757
6	29910282	HLA_A*23	0.0204495	0.0200792	0.0205218	179538	-0.0277076	0.0323429	-0.0910986	0.0356834	-0.856683	0.39162
6	29910283	HLA_A*23:01	0.0204495	0.0200791	0.0205217	179538	-0.0277069	0.032343	-0.091098	0.0356841	-0.85666	0.391633
6	29910285	HLA_A*24	0.0885947	0.0926275	0.0878083	179538	0.0618973	0.01578	0.030969	0.0928256	3.9225	8.76335e-05
6	29910286	HLA_A*24:02	0.0838488	0.0878653	0.0830656	179538	0.066172	0.0164187	0.0339919	0.0983521	4.03028	5.57116e-05
6	29910296	HLA_A*25	0.0238815	0.0242678	0.0238062	179538	0.0208084	0.0299969	-0.0379844	0.0796012	0.693686	0.487879
6	29910297	HLA_A*25:01	0.0238815	0.0242678	0.0238062	179538	0.0208084	0.0299969	-0.0379844	0.0796012	0.693686	0.487879
6	29910298	HLA_A*26	0.0327757	0.0319852	0.0329299	179538	-0.0362699	0.0259368	-0.0871051	0.0145652	-1.3984	0.161994
6	29910299	HLA_A*26:01	0.0323612	0.0316816	0.0324937	179538	-0.0328204	0.0261773	-0.0841269	0.0184861	-1.25377	0.209924
6	29910304	HLA_A*29	0.0357345	0.0404119	0.0348224	179538	0.155471	0.0233931	0.109622	0.201321	6.64604	3.01078e-11
6	29910305	HLA_A*29:01	0.00338212	0.00344059	0.00337071	179538	0.0237765	0.0795412	-0.132121	0.179674	0.29892	0.765001
6	29910306	HLA_A*29:02	0.0323529	0.0369719	0.0314523	179538	0.168466	0.0244716	0.120502	0.216429	6.88412	5.81466e-12
6	29910307	HLA_A*30	0.0241518	0.0244419	0.0240953	179538	0.019002	0.0295149	-0.0388461	0.0768502	0.643812	0.519697
6	29910308	HLA_A*30:01	0.0137407	0.0125274	0.0139772	179538	-0.10572	0.0404507	-0.185002	-0.0264384	-2.61356	0.00896044
6	29910309	HLA_A*30:02	0.00883157	0.00963076	0.00867574	179538	0.108226	0.0470519	0.0160056	0.200446	2.30013	0.0214407
6	29910311	HLA_A*30:04	0.00155911	0.00222414	0.00142944	179538	0.455631	0.101465	0.256763	0.654499	4.49052	7.10508e-06
6	29910314	HLA_A*31	0.0262446	0.0307844	0.0253595	179538	0.204373	0.0266958	0.15205	0.256696	7.65562	1.92379e-14
6	29910315	HLA_A*31:01	0.0262348	0.0307727	0.02535	179538	0.204406	0.0267044	0.152066	0.256745	7.6544	1.94218e-14
6	29910319	HLA_A*32	0.0360564	0.0398573	0.0353152	179538	0.127234	0.0234557	0.0812617	0.173207	5.42443	5.81386e-08
6	29910320	HLA_A*32:01	0.0360564	0.0398573	0.0353152	179538	0.127234	0.0234557	0.0812617	0.173207	5.42443	5.81386e-08
6	29910322	HLA_A*33	0.012752	0.00899655	0.0134843	179538	-0.410525	0.0468203	-0.502291	-0.318759	-8.76809	1.81729e-18
6	29910323	HLA_A*33:01	0.00926794	0.00582987	0.00993831	179538	-0.544662	0.0574805	-0.657322	-0.432002	-9.4756	2.65231e-21
6	29910324	HLA_A*33:03	0.00348027	0.00316242	0.00354224	179538	-0.0919728	0.0806139	-0.249973	0.0660276	-1.1409	0.25391
6	29910327	HLA_A*34	0.000943722	0.000887135	0.000954755	179538	-0.0245006	0.152027	-0.322468	0.273467	-0.161159	0.871968
6	29910328	HLA_A*34:01	5.85305e-05	3.25312e-05	6.36e-05	179538	-0.146849	0.799734	-1.7143	1.4206	-0.183622	0.85431
6	29910329	HLA_A*34:02	0.000885177	0.000854569	0.000891145	179538	-0.0197544	0.154981	-0.323512	0.284004	-0.127463	0.898574
6	29910330	HLA_A*36	0.000153685	0.000143503	0.00015567	179538	-0.0321351	0.397423	-0.81107	0.7468	-0.0808587	0.935554
6	29910331	HLA_A*36:01	0.000153685	0.000143503	0.00015567	179538	-0.0321351	0.397423	-0.81107	0.7468	-0.0808587	0.935554
6	29910332	HLA_A*66	0.00474886	0.00617797	0.00447021	179538	0.32709	0.0597805	0.209922	0.444257	5.47152	4.46192e-08
6	29910333	HLA_A*66:01	0.00471116	0.00610912	0.00443858	179538	0.321364	0.060063	0.203643	0.439086	5.35046	8.77329e-08
6	29910334	HLA_A*66:02	2.77853e-05	5.13408e-05	2.31924e-05	179538	1.03216	0.71871	-0.376483	2.44081	1.43613	0.150965
6	29910335	HLA_A*66:03	9.29374e-06	1.68459e-05	7.82119e-06	179538	1.0575	1.25383	-1.39996	3.51495	0.843416	0.398996
6	29910336	HLA_A*68	0.0404704	0.0437646	0.0398281	179538	0.100503	0.0224768	0.0564496	0.144557	4.47142	7.77011e-06
6	29910339	HLA_A*68:01	0.0314688	0.0374766	0.0302973	179538	0.226558	0.0245591	0.178423	0.274693	9.22498	2.83615e-20
6	29910340	HLA_A*68:02	0.00889462	0.00610712	0.00943814	179538	-0.443646	0.0564965	-0.554377	-0.332915	-7.85263	4.07412e-15
6	29910341	HLA_A*68:03	7.06731e-05	0.000155919	5.40514e-05	179538	1.43778	0.46074	0.534747	2.34081	3.12059	0.00180488
6	29910346	HLA_A*69	0.00211847	0.00150071	0.00223892	179538	-0.492854	0.1252	-0.738242	-0.247467	-3.93653	8.26677e-05
6	29910347	HLA_A*69:01	0.00211847	0.00150071	0.00223892	179538	-0.492854	0.1252	-0.738242	-0.247467	-3.93653	8.26677e-05
6	29910348	HLA_A*74	0.000292285	0.000458282	0.000259918	179538	0.687245	0.231648	0.233223	1.14127	2.96676	0.00300955
6	29910349	HLA_A*74:01	0.000290191	0.000455324	0.000257993	179538	0.685733	0.231899	0.231218	1.14025	2.95703	0.00310622
6	29910353	HLA_A*80	0.000152617	0.000242278	0.000135135	179538	0.68157	0.316134	0.0619589	1.30118	2.15595	0.0310873
6	29910354	HLA_A*80:01	0.000152617	0.000242278	0.000135135	179538	0.68157	0.316134	0.0619589	1.30118	2.15595	0.0310873
6	31236526	HLA_C*01	0.0347324	0.0354868	0.0345853	179538	0.0278471	0.0246065	-0.0203808	0.0760751	1.13169	0.257763
6	31236527	HLA_C*01:02	0.0347021	0.0354608	0.0345541	179538	0.0280293	0.0246263	-0.0202374	0.0762959	1.13818	0.255044
6	31236529	HLA_C*02	0.0454849	0.053804	0.0438627	179538	0.2166	0.0204627	0.176494	0.256706	10.5851	3.49455e-26
6	31236530	HLA_C*02:02	0.0452466	0.0535009	0.0436371	179538	0.21634	0.0205421	0.176078	0.256602	10.5315	6.18092e-26
6	31236533	HLA_C*03	0.127098	0.130341	0.126466	179538	0.0377148	0.013447	0.0113592	0.0640705	2.8047	0.00503638
6	31236534	HLA_C*03:02	0.00250747	0.00244106	0.00252043	179538	-0.00961311	0.0919533	-0.189838	0.170612	-0.104543	0.916738
6	31236535	HLA_C*03:03	0.0521187	0.0482654	0.05287	179538	-0.0930816	0.021001	-0.134243	-0.0519205	-4.43225	9.32528e-06
6	31236536	HLA_C*03:04	0.0723881	0.079557	0.0709902	179538	0.125072	0.0168651	0.0920172	0.158127	7.41603	1.2068e-13
6	31236539	HLA_C*04	0.110489	0.0908913	0.11431	179538	-0.259998	0.0155893	-0.290553	-0.229444	-16.678	1.89553e-62
6	31236540	HLA_C*04:01	0.110283	0.0907462	0.114092	179538	-0.259812	0.0155982	-0.290384	-0.22924	-16.6565	2.71253e-62
6	31236541	HLA_C*04:03	0.000130704	0.000122938	0.000132218	179538	0.132184	0.436739	-0.723809	0.988177	0.302661	0.762148
6	31236542	HLA_C*04:04	2.38388e-05	6.10456e-07	2.83679e-05	179538	-65.6619	61.6959	-186.584	55.2599	-1.06428	0.287201
6	31236543	HLA_C*04:07	4.03318e-05	1.70678e-05	4.48679e-05	179538	-0.946972	1.05479	-3.01431	1.12037	-0.897786	0.369299
6	31236546	HLA_C*05	0.0839879	0.0763722	0.0854728	179538	-0.124856	0.0169522	-0.158081	-0.0916303	-7.36519	1.76891e-13
6	31236547	HLA_C*05:01	0.0803848	0.0735335	0.0817207	179538	-0.118802	0.017402	-0.152909	-0.0846943	-6.82689	8.67763e-12
6	31236549	HLA_C*06	0.0932259	0.0991726	0.0920663	179538	0.0830188	0.015264	0.0531019	0.112936	5.43887	5.36191e-08
6	31236550	HLA_C*06:02	0.0932083	0.0991366	0.0920524	179538	0.0827958	0.015267	0.0528729	0.112719	5.42317	5.85516e-08
6	31236551	HLA_C*07	0.309546	0.31733	0.308028	179538	0.0425202	0.00979084	0.0233305	0.0617099	4.34286	1.40641e-05
6	31236552	HLA_C*07:01	0.156941	0.136977	0.160834	179538	-0.193333	0.0130908	-0.21899	-0.167675	-14.7686	2.33428e-49
6	31236553	HLA_C*07:02	0.136072	0.161087	0.131194	179538	0.243259	0.0125851	0.218593	0.267926	19.3292	3.04887e-83
6	31236554	HLA_C*07:04	0.0165204	0.0192519	0.0159878	179538	0.196191	0.0335415	0.130451	0.261931	5.8492	4.93943e-09
6	31236556	HLA_C*07:26	3.16398e-06	2.56266e-07	3.73094e-06	179538	-30.9942	68.0244	-164.319	102.331	-0.455634	0.648653
6	31236559	HLA_C*08	0.0401974	0.0247966	0.0432003	179538	-0.582074	0.0281305	-0.637209	-0.52694	-20.692	4.09138e-95
6	31236560	HLA_C*08:01	0.000682726	0.000560457	0.000706566	179538	-0.110228	0.209173	-0.5202	0.299743	-0.526972	0.598213
6	31236561	HLA_C*08:02	0.0391537	0.0239251	0.042123	179538	-0.595088	0.0286035	-0.65115	-0.539026	-20.8047	3.92173e-96
6	31236564	HLA_C*12	0.0654767	0.0625525	0.0660469	179538	-0.0598499	0.0185264	-0.096161	-0.0235387	-3.23051	0.00123568
6	31236565	HLA_C*12:02	0.0100796	0.00408399	0.0112487	179538	-1.02363	0.0672653	-1.15547	-0.891793	-15.2178	2.69396e-52
6	31236566	HLA_C*12:03	0.0552122	0.0582847	0.0546131	179538	0.0659364	0.0193517	0.0280077	0.103865	3.40726	0.000656187
6	31236568	HLA_C*14	0.0122897	0.0152421	0.0117141	179538	0.278372	0.0379371	0.204017	0.352728	7.33774	2.17232e-13
6	31236569	HLA_C*14:02	0.0119475	0.0145362	0.0114427	179538	0.252799	0.0387681	0.176815	0.328783	6.52079	6.99364e-11
6	31236570	HLA_C*14:03	0.000334188	0.000699778	0.000262904	179538	1.03128	0.192926	0.653154	1.40941	5.34548	9.0176e-08
6	31236571	HLA_C*15	0.0250381	0.0311106	0.023854	179538	0.283111	0.0267651	0.230652	0.335569	10.5776	3.78533e-26
6	31236572	HLA_C*15:02	0.0210013	0.0263298	0.0199624	179538	0.295658	0.0290607	0.2387	0.352616	10.1738	2.59571e-24
6	31236574	HLA_C*15:05	0.004027	0.00474594	0.00388682	179538	0.1998	0.067327	0.0678414	0.331758	2.96761	0.00300129
6	31236577	HLA_C*16	0.0382716	0.0449377	0.0369718	179538	0.20682	0.0222616	0.163188	0.250452	9.29044	1.53651e-20
6	31236578	HLA_C*16:01	0.0333449	0.0393467	0.0321746	179538	0.211025	0.0238012	0.164375	0.257674	8.86614	7.5724e-19
6	31236579	HLA_C*16:02	0.00350978	0.00432274	0.00335127	179538	0.287131	0.0721739	0.145673	0.42859	3.97832	6.94031e-05
6	31236580	HLA_C*16:04	0.00141586	0.00126709	0.00144487	179538	-0.125125	0.129166	-0.378285	0.128035	-0.968717	0.332687
6	31236581	HLA_C*17	0.0104826	0.0141915	0.00975944	179538	0.388417	0.0397679	0.310473	0.466361	9.76709	1.55857e-22
6	31236582	HLA_C*17:01	0.0104826	0.0141915	0.00975944	179538	0.388417	0.0397679	0.310473	0.466361	9.76709	1.55857e-22
6	31236583	HLA_C*18	0.000353488	0.0003759	0.000349118	179538	0.111467	0.236794	-0.35264	0.575574	0.470734	0.637831
6	31236584	HLA_C*18:01	0.000348121	0.000368236	0.000344199	179538	0.107437	0.240926	-0.364768	0.579643	0.445935	0.655644
6	31321649	HLA_B*07	0.128806	0.152392	0.124207	179538	0.238638	0.0128917	0.213371	0.263905	18.5111	1.68151e-76
6	31321650	HLA_B*07:02	0.125388	0.148103	0.120959	179538	0.235455	0.0130452	0.209887	0.261023	18.0492	8.00363e-73
6	31321652	HLA_B*07:05	0.00340911	0.00428043	0.00323921	179538	0.278249	0.0718098	0.137504	0.418994	3.87481	0.00010671
6	31321654	HLA_B*08	0.110457	0.0893896	0.114565	179538	-0.284132	0.0156728	-0.31485	-0.253414	-18.129	1.88228e-73
6	31321655	HLA_B*08:01	0.110457	0.0893896	0.114565	179538	-0.284132	0.0156728	-0.31485	-0.253414	-18.129	1.88228e-73
6	31321656	HLA_B*13	0.0254127	0.0244183	0.0256066	179538	-0.0470683	0.0292529	-0.104403	0.0102663	-1.60902	0.107613
6	31321657	HLA_B*13:01	0.000125617	0.000151051	0.000120658	179538	0.392091	0.390896	-0.374051	1.15823	1.00306	0.315833
6	31321658	HLA_B*13:02	0.0252846	0.0242645	0.0254835	179538	-0.04925	0.0293363	-0.106748	0.00824815	-1.67881	0.0931899
6	31321659	HLA_B*14	0.0396968	0.0242276	0.0427131	179538	-0.598522	0.0284691	-0.654321	-0.542724	-21.0236	3.99251e-98
6	31321660	HLA_B*14:01	0.00893341	0.00818163	0.00908	179538	-0.106755	0.0500711	-0.204892	-0.00861716	-2.13206	0.0330017
6	31321661	HLA_B*14:02	0.0306043	0.0159697	0.0334578	179538	-0.773305	0.0346406	-0.841199	-0.70541	-22.3236	2.17808e-110
6	31321663	HLA_B*15	0.0691745	0.069499	0.0691112	179538	0.0125619	0.0180339	-0.0227839	0.0479077	0.696573	0.48607
6	31321664	HLA_B*15:01	0.0578705	0.0583768	0.0577717	179538	0.0145428	0.0196136	-0.0238991	0.0529847	0.741466	0.458411
6	31321665	HLA_B*15:02	0.000126328	8.42783e-05	0.000134527	179538	-0.179959	0.544448	-1.24706	0.887139	-0.330535	0.740996
6	31321666	HLA_B*15:03	0.00149931	0.00175461	0.00144953	179538	0.225085	0.113976	0.00169623	0.448473	1.97485	0.0482856
6	31321671	HLA_B*15:10	0.000501057	0.000589085	0.000483893	179538	0.311685	0.217064	-0.113752	0.737122	1.43592	0.151026
6	31321675	HLA_B*15:16	0.000691862	0.00086873	0.000657376	179538	0.272734	0.15795	-0.036842	0.582309	1.72671	0.0842193
6	31321676	HLA_B*15:17	0.00419811	0.00321092	0.00439059	179538	-0.307677	0.0790179	-0.462549	-0.152805	-3.89376	9.87015e-05
6	31321677	HLA_B*15:18	0.00270529	0.00308218	0.0026318	179538	0.185914	0.0854537	0.0184275	0.3534	2.17561	0.0295846
6	31321682	HLA_B*15:37	9.0148e-06	1.69823e-05	7.46126e-06	179538	0.852386	1.26709	-1.63106	3.33583	0.672714	0.50113
6	31321683	HLA_B*18	0.0459205	0.044279	0.0462406	179538	-0.0437387	0.0220261	-0.0869091	-0.000568352	-1.98577	0.0470591
6	31321684	HLA_B*18:01	0.0455394	0.0439815	0.0458432	179538	-0.0419036	0.02216	-0.0853365	0.00152924	-1.89096	0.0586303
6	31321687	HLA_B*18:03	6.09033e-06	8.54221e-08	7.26119e-06	179538	-139.892	269.749	-668.59	388.806	-0.5186	0.60404
6	31321689	HLA_B*27	0.0420532	0.0478826	0.0409165	179538	0.172425	0.0219694	0.129366	0.215484	7.84843	4.21285e-15
6	31321693	HLA_B*27:05	0.0406836	0.0465189	0.0395459	179538	0.178707	0.0223529	0.134896	0.222518	7.9948	1.29788e-15
6	31321694	HLA_B*27:06	1.17441e-05	6.65668e-07	1.39043e-05	179538	-4.2601	12.2437	-28.2574	19.7372	-0.347941	0.727885
6	31321695	HLA_B*27:07	0.000545387	0.000565336	0.000541497	179538	0.0264389	0.21001	-0.385173	0.43805	0.125894	0.899816
6	31321696	HLA_B*35	0.0915227	0.0697277	0.0957724	179538	-0.352984	0.0175452	-0.387372	-0.318596	-20.1185	5.07958e-90
6	31321697	HLA_B*35:01	0.0544913	0.0367034	0.0579597	179538	-0.51954	0.0244186	-0.5674	-0.471681	-21.2764	1.87622e-100
6	31321698	HLA_B*35:02	0.012989	0.00636672	0.0142803	179538	-0.871093	0.055972	-0.980796	-0.761389	-15.563	1.29854e-54
6	31321699	HLA_B*35:03	0.0182948	0.0235388	0.0172723	179538	0.324464	0.0312312	0.263252	0.385676	10.3891	2.77949e-25
6	31321709	HLA_B*37	0.0141283	0.0191345	0.0131521	179538	0.397701	0.0349105	0.329278	0.466125	11.392	4.58284e-30
6	31321710	HLA_B*37:01	0.0141281	0.0191343	0.013152	179538	0.397699	0.0349106	0.329276	0.466123	11.3919	4.58672e-30
6	31321711	HLA_B*38	0.0257633	0.026852	0.025551	179538	0.0402927	0.0282903	-0.0151552	0.0957406	1.42426	0.154371
6	31321712	HLA_B*38:01	0.025378	0.026278	0.0252025	179538	0.0303469	0.0284756	-0.0254643	0.0861582	1.06572	0.286552
6	31321715	HLA_B*39	0.0160637	0.0201339	0.01527	179538	0.313235	0.0343085	0.245992	0.380478	9.12996	6.85276e-20
6	31321716	HLA_B*39:01	0.00872901	0.0109795	0.00829021	179538	0.327337	0.0470234	0.235173	0.419501	6.96115	3.37504e-12
6	31321720	HLA_B*39:06	0.00613324	0.0075229	0.00586228	179538	0.280933	0.0559143	0.171343	0.390523	5.02435	5.05145e-07
6	31321725	HLA_B*40	0.0637574	0.0734038	0.0618765	179538	0.19212	0.0178561	0.157122	0.227117	10.7594	5.35421e-27
6	31321726	HLA_B*40:01	0.0511848	0.0599607	0.0494736	179538	0.209437	0.0195448	0.17113	0.247744	10.7157	8.5864e-27
6	31321727	HLA_B*40:02	0.0111198	0.0120423	0.0109399	179538	0.109112	0.0439965	0.022881	0.195344	2.48003	0.0131372
6	31321732	HLA_B*40:12	1.50305e-05	1.40009e-06	1.76882e-05	179538	-3.7548	6.2614	-16.0269	8.51732	-0.599674	0.548723
6	31321735	HLA_B*41	0.0107434	0.0144377	0.0100231	179538	0.381779	0.0396632	0.304041	0.459518	9.62553	6.23857e-22
6	31321736	HLA_B*41:01	0.00486354	0.0064487	0.00455446	179538	0.37173	0.0596036	0.254909	0.488551	6.2367	4.46887e-10
6	31321737	HLA_B*41:02	0.00583821	0.00792392	0.00543153	179538	0.394737	0.0536791	0.289528	0.499947	7.35366	1.92858e-13
6	31321739	HLA_B*42	0.000636874	0.000589831	0.000646046	179538	-0.0533838	0.202169	-0.449628	0.342861	-0.264055	0.791738
6	31321740	HLA_B*42:01	0.000384851	0.000415377	0.000378899	179538	0.222641	0.261722	-0.290323	0.735606	0.85068	0.394947
6	31321741	HLA_B*42:02	0.000250193	0.000172527	0.000265337	179538	-0.512169	0.374145	-1.24548	0.221142	-1.3689	0.171029
6	31321742	HLA_B*44	0.139583	0.141713	0.139168	179538	0.0204186	0.0131248	-0.0053055	0.0461427	1.55573	0.119773
6	31321743	HLA_B*44:02	0.087155	0.081721	0.0882145	179538	-0.085498	0.0165849	-0.118004	-0.0529922	-5.15516	2.5341e-07
6	31321744	HLA_B*44:03	0.0483733	0.0555368	0.0469765	179538	0.178361	0.0202863	0.138601	0.218122	8.79222	1.46635e-18
6	31321746	HLA_B*44:05	0.00362974	0.00396157	0.00356504	179538	0.112003	0.0741377	-0.0333036	0.257311	1.51075	0.130852
6	31321749	HLA_B*45	0.00551747	0.00616278	0.00539165	179538	0.14284	0.0590883	0.0270296	0.258651	2.41741	0.0156315
6	31321750	HLA_B*45:01	0.00551747	0.00616278	0.00539165	179538	0.14284	0.0590883	0.0270296	0.258651	2.41741	0.0156315
6	31321753	HLA_B*47	0.00280605	0.00350063	0.00267062	179538	0.274311	0.078698	0.120066	0.428557	3.48562	0.000490997
6	31321754	HLA_B*47:01	0.0028026	0.00349942	0.00266674	179538	0.27544	0.078713	0.121165	0.429715	3.49929	0.000466492
6	31321755	HLA_B*47:03	3.44784e-06	1.21154e-06	3.88389e-06	179538	-1.80455	5.36656	-12.3228	8.71371	-0.336258	0.736676
6	31321756	HLA_B*48	0.000821392	0.000603454	0.000863886	179538	-0.327669	0.183952	-0.688208	0.03287	-1.78128	0.0748674
6	31321757	HLA_B*48:01	0.000776772	0.000560001	0.000819039	179538	-0.356761	0.193297	-0.735615	0.0220933	-1.84567	0.0649407
6	31321759	HLA_B*48:03	1.91538e-05	1.98815e-05	1.9012e-05	179538	0.00317674	1.14574	-2.24243	2.24879	0.00277266	0.997788
6	31321761	HLA_B*49	0.015823	0.0190471	0.0151943	179538	0.242262	0.0339515	0.175718	0.308805	7.13551	9.64273e-13
6	31321762	HLA_B*49:01	0.015823	0.0190471	0.0151943	179538	0.242262	0.0339515	0.175718	0.308805	7.13551	9.64273e-13
6	31321763	HLA_B*50	0.0113443	0.013007	0.0110201	179538	0.178275	0.0408517	0.0982068	0.258343	4.36395	1.27737e-05
6	31321764	HLA_B*50:01	0.0113336	0.0129957	0.0110096	179538	0.178493	0.0408779	0.0983736	0.258612	4.36649	1.26259e-05
6	31321766	HLA_B*51	0.0492621	0.0604809	0.0470746	179538	0.278782	0.0196275	0.240313	0.317251	14.2036	8.69703e-46
6	31321767	HLA_B*51:01	0.0478932	0.05895	0.0457372	179538	0.283853	0.0199538	0.244745	0.322962	14.2256	6.36011e-46
6	31321772	HLA_B*51:08	0.00111337	0.00125273	0.00108619	179538	0.205294	0.148915	-0.0865749	0.497162	1.37859	0.16802
6	31321774	HLA_B*52	0.0105888	0.00458073	0.0117602	179538	-0.984587	0.0651497	-1.11228	-0.856896	-15.1127	1.33601e-51
6	31321775	HLA_B*52:01	0.0105851	0.0045777	0.0117564	179538	-0.984485	0.0651493	-1.11218	-0.856795	-15.1112	1.3662e-51
6	31321777	HLA_B*53	0.00361338	0.0037368	0.00358932	179538	0.0609937	0.0760773	-0.0881151	0.210102	0.801733	0.422707
6	31321778	HLA_B*53:01	0.00361338	0.0037368	0.00358932	179538	0.0609937	0.0760773	-0.0881151	0.210102	0.801733	0.422707
6	31321781	HLA_B*55	0.0200879	0.0137811	0.0213177	179538	-0.46007	0.0383379	-0.535211	-0.384929	-12.0004	3.53626e-33
6	31321782	HLA_B*55:01	0.018688	0.0122909	0.0199353	179538	-0.502022	0.0401062	-0.580628	-0.423415	-12.5173	6.00401e-36
6	31321784	HLA_B*56	0.00417609	0.0054338	0.00393086	179538	0.344058	0.0650389	0.216585	0.471532	5.29004	1.22288e-07
6	31321785	HLA_B*56:01	0.00408268	0.00532779	0.0038399	179538	0.342636	0.06524	0.214768	0.470504	5.25194	1.50508e-07
6	31321787	HLA_B*57	0.0367433	0.0360263	0.0368831	179538	-0.0270889	0.0243036	-0.0747232	0.0205453	-1.1146	0.26502
6	31321788	HLA_B*57:01	0.0357334	0.0347957	0.0359163	179538	-0.0365246	0.0247134	-0.0849619	0.0119128	-1.47793	0.139427
6	31321789	HLA_B*57:02	0.000139949	0.000142924	0.000139369	179538	0.0912146	0.416384	-0.724882	0.907311	0.219064	0.8266
6	31321790	HLA_B*57:03	0.000834615	0.00105629	0.000791392	179538	0.348909	0.151044	0.0528688	0.644949	2.30999	0.0208888
6	31321792	HLA_B*58	0.00792045	0.00808523	0.00788833	179538	0.0270786	0.051288	-0.073444	0.127601	0.527971	0.597519
6	31321793	HLA_B*58:01	0.00775803	0.00797734	0.00771526	179538	0.0341236	0.0515619	-0.0669359	0.135183	0.661798	0.508101
6	31321794	HLA_B*58:02	0.000152237	9.73052e-05	0.000162948	179538	-0.609947	0.547478	-1.68298	0.46309	-1.1141	0.265235
6	31321799	HLA_B*73	0.000514139	0.000358423	0.000544502	179538	-0.395739	0.232974	-0.85236	0.060882	-1.69864	0.0893872
6	31321800	HLA_B*73:01	0.000514139	0.000358423	0.000544502	179538	-0.395739	0.232974	-0.85236	0.060882	-1.69864	0.0893872
6	31321803	HLA_B*81	8.47471e-05	4.59404e-05	9.23138e-05	179538	-0.665532	0.695376	-2.02844	0.697379	-0.957083	0.338525
6	31321804	HLA_B*81:01	8.47471e-05	4.59404e-05	9.23138e-05	179538	-0.665532	0.695376	-2.02844	0.697379	-0.957083	0.338525
6	32546547	HLA_DRB1*01	0.109358	0.0944234	0.11227	179538	-0.196555	0.0153933	-0.226725	-0.166385	-12.7689	2.44707e-37
6	32546548	HLA_DRB1*01:01	0.0776935	0.0738164	0.0784495	179538	-0.0688313	0.0177752	-0.10367	-0.0339926	-3.87232	0.000107802
6	32546549	HLA_DRB1*01:02	0.0177746	0.011805	0.0189386	179538	-0.488554	0.0406007	-0.56813	-0.408978	-12.0331	2.37945e-33
6	32546550	HLA_DRB1*01:03	0.0138781	0.00878979	0.0148703	179538	-0.747305	0.0564404	-0.857926	-0.636684	-13.2406	5.11233e-40
6	32546552	HLA_DRB1*03	0.12145	0.108919	0.123893	179538	-0.164036	0.0152147	-0.193856	-0.134215	-10.7814	4.21537e-27
6	32546553	HLA_DRB1*03:01	0.115024	0.103269	0.117316	179538	-0.170489	0.0160093	-0.201866	-0.139111	-10.6493	1.75593e-26
6	32546554	HLA_DRB1*03:02	0.000512269	0.000492919	0.000516042	179538	0.0314316	0.229982	-0.419326	0.482189	0.13667	0.891292
6	32546555	HLA_DRB1*04	0.160532	0.187973	0.155181	179538	0.242863	0.0119993	0.219345	0.266382	20.2398	4.37151e-91
6	32546556	HLA_DRB1*04:01	0.0779214	0.078915	0.0777276	179538	0.0207411	0.0182153	-0.0149601	0.0564424	1.13867	0.254842
6	32546557	HLA_DRB1*04:02	0.00755361	0.00534512	0.00798423	179538	-0.55664	0.0718833	-0.697529	-0.415751	-7.74367	9.65903e-15
6	32546559	HLA_DRB1*04:04	0.0325831	0.0503845	0.029112	179538	0.769424	0.0252651	0.719905	0.818942	30.4541	1.05841e-203
6	32546568	HLA_DRB1*07	0.11635	0.115517	0.116512	179538	-0.0148835	0.0148143	-0.043919	0.0141519	-1.00467	0.315053
6	32546569	HLA_DRB1*07:01	0.114956	0.114285	0.115087	179538	-0.0129641	0.0149826	-0.0423296	0.0164013	-0.865277	0.386887
6	32546571	HLA_DRB1*08	0.0284634	0.0367032	0.0268568	179538	0.36008	0.0258976	0.309322	0.410839	13.904	5.99025e-44
6	32546572	HLA_DRB1*08:01	0.0199358	0.0264926	0.0186574	179538	0.403199	0.0307244	0.34298	0.463418	13.1231	2.4287e-39
6	32546574	HLA_DRB1*08:03	0.0025295	0.00410078	0.00222313	179538	0.642936	0.0762614	0.493467	0.792406	8.43069	3.43621e-17
6	32546576	HLA_DRB1*08:06	0.000316888	0.000191479	0.000341341	179538	-0.614949	0.323171	-1.24835	0.0184555	-1.90286	0.0570592
6	32546579	HLA_DRB1*09	0.00962984	0.00789266	0.00996857	179538	-0.236698	0.0514407	-0.33752	-0.135876	-4.60138	4.19699e-06
6	32546580	HLA_DRB1*09:01	0.00962796	0.0078896	0.00996691	179538	-0.236958	0.0514516	-0.337802	-0.136115	-4.60546	4.11558e-06
6	32546581	HLA_DRB1*10	0.00886107	0.0123854	0.00817389	179538	0.435666	0.0430013	0.351385	0.519947	10.1314	4.00682e-24
6	32546582	HLA_DRB1*10:01	0.00886107	0.0123854	0.00817389	179538	0.435666	0.0430013	0.351385	0.519947	10.1314	4.00682e-24
6	32546583	HLA_DRB1*11	0.0905946	0.0697981	0.0946496	179538	-0.392679	0.0190229	-0.429963	-0.355395	-20.6425	1.14052e-94
6	32546587	HLA_DRB1*11:04	0.0299155	0.0188062	0.0320816	179538	-0.793591	0.0399699	-0.871931	-0.715252	-19.8547	1.0034e-87
6	32546592	HLA_DRB1*12	0.0155888	0.00985323	0.0167072	179538	-0.782898	0.0553593	-0.8914	-0.674396	-14.1421	2.08903e-45
6	32546593	HLA_DRB1*12:01	0.0140456	0.00822669	0.0151801	179538	-0.855896	0.0583337	-0.970228	-0.741564	-14.6724	9.68563e-49
6	32546595	HLA_DRB1*13	0.124938	0.134939	0.122988	179538	0.110133	0.0137104	0.0832611	0.137005	8.03282	9.52577e-16
6	32546596	HLA_DRB1*13:01	0.0622118	0.0689839	0.0608913	179538	0.13338	0.0181925	0.097723	0.169036	7.33156	2.27491e-13
6	32546597	HLA_DRB1*13:02	0.0450743	0.0469777	0.0447031	179538	0.0487691	0.0216521	0.00633179	0.0912064	2.2524	0.0242972
6	32546598	HLA_DRB1*13:03	0.0114365	0.0136324	0.0110084	179538	0.220037	0.0398595	0.141914	0.298161	5.52032	3.38384e-08
6	32546607	HLA_DRB1*14	0.0282837	0.0296838	0.0280107	179538	0.0724282	0.0277554	0.0180286	0.126828	2.60952	0.00906698
6	32546608	HLA_DRB1*14:01	0.0228083	0.0239182	0.0225919	179538	0.0712669	0.0311405	0.0102326	0.132301	2.28856	0.0221049
6	32546616	HLA_DRB1*15	0.150871	0.154705	0.150123	179538	0.0401474	0.0134746	0.0137377	0.0665572	2.97949	0.00288731
6	32546617	HLA_DRB1*15:01	0.12361	0.131418	0.122088	179538	0.0874303	0.0139111	0.0601649	0.114696	6.28491	3.28052e-10
6	32546618	HLA_DRB1*15:02	0.00835228	0.00406298	0.00918862	179538	-0.879391	0.0709049	-1.01836	-0.740419	-12.4024	2.53656e-35
6	32546623	HLA_DRB1*16	0.0173844	0.0200946	0.0168559	179538	0.191621	0.0328765	0.127184	0.256058	5.8285	5.59267e-09
6	32546624	HLA_DRB1*16:01	0.012868	0.0144784	0.012554	179538	0.161712	0.0394966	0.0843	0.239124	4.09432	4.23403e-05
6	32546625	HLA_DRB1*16:02	0.00451619	0.00561615	0.00430172	179538	0.334321	0.0667335	0.203525	0.465116	5.00979	5.44895e-07
6	32605183	HLA_DQA1*01	0.376681	0.381935	0.375656	179538	0.0281906	0.00968997	0.00919862	0.0471826	2.90926	0.00362289
6	32605184	HLA_DQA1*01:01	0.130295	0.122652	0.131786	179538	-0.10481	0.0155278	-0.135244	-0.0743759	-6.74983	1.48016e-11
6	32605185	HLA_DQA1*01:02	0.173833	0.184367	0.171779	179538	0.104752	0.0129642	0.0793423	0.130161	8.08007	6.47285e-16
6	32605188	HLA_DQA1*01:10	0.0605501	0.0673072	0.0592326	179538	0.137581	0.0185344	0.101254	0.173907	7.42299	1.14501e-13
6	32605189	HLA_DQA1*02	0.128612	0.127072	0.128913	179538	-0.0204218	0.0137933	-0.0474561	0.00661245	-1.48057	0.138722
6	32605190	HLA_DQA1*02:01	0.128612	0.127072	0.128913	179538	-0.0204218	0.0137933	-0.0474561	0.00661245	-1.48057	0.138722
6	32605191	HLA_DQA1*03	0.18846	0.215861	0.183117	179538	0.223601	0.0115231	0.201016	0.246186	19.4046	7.06311e-84
6	32605192	HLA_DQA1*03:01	0.18846	0.215861	0.183117	179538	0.223601	0.0115231	0.201016	0.246186	19.4046	7.06311e-84
6	32605193	HLA_DQA1*04	0.0236878	0.0307726	0.0223063	179538	0.360859	0.0280009	0.305979	0.41574	12.8874	5.29748e-38
6	32605194	HLA_DQA1*04:01	0.0236878	0.0307726	0.0223063	179538	0.360859	0.0280009	0.305979	0.41574	12.8874	5.29748e-38
6	32605195	HLA_DQA1*05	0.246495	0.206737	0.254247	179538	-0.280422	0.0112833	-0.302537	-0.258307	-24.8529	2.40591e-136
6	32605196	HLA_DQA1*05:01	0.246495	0.206737	0.254247	179538	-0.280422	0.0112833	-0.302537	-0.258307	-24.8529	2.40591e-136
6	32627260	HLA_DQB1*05	0.184111	0.179845	0.184943	179538	-0.0437791	0.0137063	-0.0706429	-0.0169152	-3.19408	0.00140277
6	32627262	HLA_DQB1*05:02	0.0201434	0.0224602	0.0196917	179538	0.193509	0.0354129	0.124101	0.262917	5.46438	4.64534e-08
6	33032346	HLA_DPA1*01	0.832508	0.856259	0.827877	179538	0.252046	0.0139459	0.224712	0.279379	18.0731	5.19087e-73
6	33032347	HLA_DPA1*01:03	0.821482	0.846061	0.816689	179538	0.245801	0.0135038	0.219334	0.272268	18.2023	4.95106e-74
6	33032348	HLA_DPA1*01:04	0.00289207	0.00292416	0.00288581	179538	0.0123394	0.100246	-0.18414	0.208819	0.123091	0.902035
6	33032354	HLA_DPA1*02	0.157917	0.134047	0.162571	179538	-0.252507	0.013927	-0.279803	-0.22521	-18.1308	1.822e-73
6	33032355	HLA_DPA1*02:01	0.1377	0.111286	0.142851	179538	-0.333234	0.0152841	-0.36319	-0.303278	-21.8026	2.19143e-105
6	33032356	HLA_DPA1*02:02	0.0201474	0.0226925	0.0196512	179538	0.214398	0.0347106	0.146366	0.282429	6.17671	6.54494e-10
6	33032359	HLA_DPA1*03	0.00158659	0.00149698	0.00160406	179538	-0.0743073	0.121629	-0.312696	0.164081	-0.610934	0.541243
6	33032364	HLA_DPA1*04	5.68902e-05	6.67866e-05	5.49606e-05	179538	0.411801	0.585101	-0.734975	1.55858	0.703812	0.48155
6	33032365	HLA_DPA1*04:01	5.68902e-05	6.67866e-05	5.49606e-05	179538	0.411801	0.585101	-0.734975	1.55858	0.703812	0.48155
6	33043703	HLA_DPB1*01	0.0508817	0.0428019	0.0524571	179538	-0.215014	0.0221771	-0.258481	-0.171548	-9.69531	3.15666e-22
6	33043704	HLA_DPB1*01:01	0.0508817	0.0428019	0.0524571	179538	-0.215014	0.0221771	-0.258481	-0.171548	-9.69531	3.15666e-22
6	33043705	HLA_DPB1*02	0.131947	0.144593	0.129481	179538	0.140433	0.0134695	0.114033	0.166833	10.426	1.88658e-25
6	33043706	HLA_DPB1*02:01	0.124983	0.136179	0.1228	179538	0.131381	0.0138521	0.104231	0.15853	9.48453	2.43483e-21
6	33043707	HLA_DPB1*02:02	0.00692931	0.00838044	0.00664636	179538	0.270968	0.0540149	0.165101	0.376835	5.01654	5.26112e-07
6	33043708	HLA_DPB1*03	0.102418	0.0863662	0.105548	179538	-0.231888	0.0162096	-0.263659	-0.200118	-14.3056	2.01916e-46
6	33043709	HLA_DPB1*03:01	0.102418	0.0863662	0.105548	179538	-0.231888	0.0162096	-0.263659	-0.200118	-14.3056	2.01916e-46
6	33043710	HLA_DPB1*04	0.534367	0.551968	0.530935	179538	0.0878023	0.00935342	0.0694699	0.106135	9.38719	6.16229e-21
6	33043711	HLA_DPB1*04:01	0.419104	0.444581	0.414137	179538	0.128753	0.00936881	0.11039	0.147115	13.7427	5.63279e-43
6	33043712	HLA_DPB1*04:02	0.115212	0.107334	0.116748	179538	-0.0960442	0.014724	-0.124903	-0.0671858	-6.52298	6.89221e-11
6	33043713	HLA_DPB1*05	0.0217476	0.0224357	0.0216134	179538	0.0469263	0.0311421	-0.0141112	0.107964	1.50684	0.131851
6	33043714	HLA_DPB1*05:01	0.0217476	0.0224357	0.0216134	179538	0.0469263	0.0311421	-0.0141112	0.107964	1.50684	0.131851
6	33043715	HLA_DPB1*06	0.0183271	0.0272858	0.0165803	179538	0.568494	0.0308332	0.508062	0.628926	18.4377	6.54419e-76
6	33043716	HLA_DPB1*06:01	0.0183271	0.0272858	0.0165803	179538	0.568494	0.0308332	0.508062	0.628926	18.4377	6.54419e-76
6	33043717	HLA_DPB1*09	0.00714397	0.00374354	0.007807	179538	-0.759196	0.0720549	-0.900421	-0.617971	-10.5363	5.87374e-26
6	33043718	HLA_DPB1*09:01	0.00714397	0.00374354	0.007807	179538	-0.759196	0.0720549	-0.900421	-0.617971	-10.5363	5.87374e-26
6	33043719	HLA_DPB1*10	0.016595	0.00920856	0.0180352	179538	-0.731044	0.0472852	-0.823721	-0.638366	-15.4603	6.43025e-54
6	33043722	HLA_DPB1*10:01	0.016595	0.00920856	0.0180352	179538	-0.731044	0.0472852	-0.823721	-0.638366	-15.4603	6.43025e-54
6	33043723	HLA_DPB1*11	0.0198586	0.0201061	0.0198103	179538	0.00925493	0.0323707	-0.0541904	0.0727003	0.285905	0.774951
6	33043726	HLA_DPB1*11:01	0.0198586	0.0201061	0.0198103	179538	0.00925493	0.0323707	-0.0541904	0.0727003	0.285905	0.774951
6	33043727	HLA_DPB1*13	0.0188533	0.0189474	0.018835	179538	0.0112145	0.0333884	-0.0542254	0.0766545	0.335882	0.73696
6	33043730	HLA_DPB1*13:01	0.0188533	0.0189474	0.018835	179538	0.0112145	0.0333884	-0.0542254	0.0766545	0.335882	0.73696
6	33043731	HLA_DPB1*14	0.013211	0.00966478	0.0139025	179538	-0.407175	0.0478163	-0.500893	-0.313456	-8.51539	1.66026e-17
6	33043732	HLA_DPB1*14:01	0.013211	0.00966478	0.0139025	179538	-0.407175	0.0478163	-0.500893	-0.313456	-8.51539	1.66026e-17
6	33043733	HLA_DPB1*15	0.00521256	0.00450475	0.00535057	179538	-0.225443	0.0726511	-0.367836	-0.0830491	-3.10309	0.00191514
6	33043736	HLA_DPB1*15:01	0.00521256	0.00450475	0.00535057	179538	-0.225443	0.0726511	-0.367836	-0.0830491	-3.10309	0.00191514
6	33043737	HLA_DPB1*16	0.00550311	0.00699681	0.00521186	179538	0.305957	0.056466	0.195285	0.416628	5.41842	6.01277e-08
6	33043740	HLA_DPB1*16:01	0.00550311	0.00699681	0.00521186	179538	0.305957	0.056466	0.195285	0.416628	5.41842	6.01277e-08
6	33043741	HLA_DPB1*17	0.0152944	0.00880652	0.0165594	179538	-0.641347	0.0467214	-0.732919	-0.549775	-13.727	6.99298e-43
6	33043744	HLA_DPB1*17:01	0.0152944	0.00880652	0.0165594	179538	-0.641347	0.0467214	-0.732919	-0.549775	-13.727	6.99298e-43
6	33043745	HLA_DPB1*18	0.000195053	0.000177194	0.000198536	179538	-0.036864	0.355956	-0.734525	0.660797	-0.103563	0.917516
6	33043746	HLA_DPB1*18:01	0.000195053	0.000177194	0.000198536	179538	-0.036864	0.355956	-0.734525	0.660797	-0.103563	0.917516
6	33043747	HLA_DPB1*19	0.00604222	0.00789058	0.00568182	179538	0.330292	0.0529415	0.226529	0.434055	6.23882	4.40896e-10
6	33043748	HLA_DPB1*19:01	0.00604222	0.00789058	0.00568182	179538	0.330292	0.0529415	0.226529	0.434055	6.23882	4.40896e-10
6	33043757	HLA_DPB1*26	0.000253035	0.000274899	0.000248771	179538	0.180558	0.291696	-0.391156	0.752273	0.618994	0.53592
6	33043758	HLA_DPB1*26:01	0.000253035	0.000274899	0.000248771	179538	0.180558	0.291696	-0.391156	0.752273	0.618994	0.53592
6	33043759	HLA_DPB1*28	2.10595e-05	1.65042e-05	2.19477e-05	179538	-0.0482727	1.1256	-2.2544	2.15786	-0.0428862	0.965792
6	33043760	HLA_DPB1*28:01	2.10595e-05	1.65042e-05	2.19477e-05	179538	-0.0482727	1.1256	-2.2544	2.15786	-0.0428862	0.965792
6	33043765	HLA_DPB1*30	8.5358e-05	9.16694e-05	8.41274e-05	179538	0.174948	0.550727	-0.904458	1.25435	0.317667	0.750738
6	33043766	HLA_DPB1*30:01	8.5358e-05	9.16694e-05	8.41274e-05	179538	0.174948	0.550727	-0.904458	1.25435	0.317667	0.750738
6	33043767	HLA_DPB1*31	3.40977e-06	1.74709e-05	6.68066e-07	179538	6.14844	8.49592	-10.5033	22.8001	0.723693	0.469254
6	33043768	HLA_DPB1*31:01	3.40977e-06	1.74709e-05	6.68066e-07	179538	6.14844	8.49592	-10.5033	22.8001	0.723693	0.469254
6	33043769	HLA_DPB1*333	0.000471776	0.000428741	0.000480167	179538	-0.114372	0.218407	-0.542441	0.313697	-0.523664	0.600512
6	33043770	HLA_DPB1*333:01	0.000471776	0.000428741	0.000480167	179538	-0.114372	0.218407	-0.542441	0.313697	-0.523664	0.600512
6	33043781	HLA_DPB1*40	3.65251e-05	4.68863e-05	3.45049e-05	179538	0.548667	0.745798	-0.913069	2.0104	0.735678	0.461926
6	33043782	HLA_DPB1*40:01	3.65251e-05	4.68863e-05	3.45049e-05	179538	0.548667	0.745798	-0.913069	2.0104	0.735678	0.461926
6	33043795	HLA_DPB1*55	5.56713e-06	0	6.65263e-06	179538	0.249986	1.55397	-2.79574	3.29571	0.160869	0.872196
6	33043796	HLA_DPB1*55:01	5.56713e-06	0	6.65263e-06	179538	0.249986	1.55397	-2.79574	3.29571	0.160869	0.872196
6	33043803	HLA_DPB1*85	5.77432e-05	9.80209e-05	4.98897e-05	179538	0.844488	0.499363	-0.134245	1.82322	1.69113	0.0908117
6	33043804	HLA_DPB1*85:01	5.77432e-05	9.80209e-05	4.98897e-05	179538	0.844488	0.499363	-0.134245	1.82322	1.69113	0.0908117

## Sheet: TableS10
CHROM	POS	ID	FREQ	OBS_CT	BETA	SE	L95	U95	T_STAT	P
6	29910247	HLA_A*01	0.159684	179538	0.000139119	0.000155113	-0.000164897	0.000443135	0.896888	0.36978
6	29910248	HLA_A*01:01	0.159383	179538	0.000134413	0.000155245	-0.000169862	0.000438687	0.865808	0.386597
6	29910249	HLA_A*01:02	0.000296177	179538	0.00258409	0.00355793	-0.00438931	0.0095575	0.726292	0.467661
6	29910251	HLA_A*02	0.282847	179538	-0.00151964	0.00012675	-0.00176806	-0.00127121	-11.9893	4.16411e-33
6	29910252	HLA_A*02:01	0.264833	179538	-0.00158509	0.000129964	-0.00183981	-0.00133036	-12.1963	3.35412e-34
6	29910253	HLA_A*02:02	0.00066078	179538	0.00139909	0.0026328	-0.00376111	0.00655929	0.531406	0.595138
6	29910256	HLA_A*02:05	0.010197	179538	0.000131857	0.000571284	-0.00098784	0.00125155	0.230807	0.817465
6	29910257	HLA_A*02:06	0.00226165	179538	0.000363133	0.00122882	-0.00204531	0.00277157	0.295514	0.767601
6	29910262	HLA_A*02:17	0.000554609	179538	-0.0020106	0.00261944	-0.00714462	0.00312341	-0.767569	0.442744
6	29910269	HLA_A*02:60	0.00031534	179538	-0.0035618	0.00325238	-0.00993635	0.00281275	-1.09514	0.273459
6	29910272	HLA_A*03	0.140657	179538	0.00115688	0.000163785	0.00083587	0.0014779	7.06341	1.63055e-12
6	29910273	HLA_A*03:01	0.134395	179538	0.00117774	0.000167706	0.000849041	0.00150644	7.02264	2.18485e-12
6	29910274	HLA_A*03:02	0.00625765	179538	0.000796529	0.000796566	-0.000764711	0.00235777	0.999954	0.317334
6	29910277	HLA_A*11	0.0605615	179538	-0.000102251	0.000238176	-0.000569068	0.000364565	-0.429311	0.667698
6	29910278	HLA_A*11:01	0.0601576	179538	-0.000125564	0.00023952	-0.000595015	0.000343888	-0.524229	0.60012
6	29910282	HLA_A*23	0.0204495	179538	0.000163009	0.000401326	-0.000623575	0.000949594	0.406176	0.684613
6	29910283	HLA_A*23:01	0.0204495	179538	0.000163021	0.000401326	-0.000623564	0.000949606	0.406205	0.684593
6	29910285	HLA_A*24	0.0885947	179538	0.000381087	0.000200366	-1.16232e-05	0.000773797	1.90195	0.0571787
6	29910286	HLA_A*24:02	0.0838488	179538	0.000384594	0.000208702	-2.44539e-05	0.000793642	1.84279	0.0653609
6	29910296	HLA_A*25	0.0238815	179538	0.000871188	0.000377288	0.000131718	0.00161066	2.30908	0.0209402
6	29910297	HLA_A*25:01	0.0238815	179538	0.000871188	0.000377288	0.000131718	0.00161066	2.30908	0.0209402
6	29910298	HLA_A*26	0.0327757	179538	-0.000587198	0.000320902	-0.00121615	4.17589e-05	-1.82983	0.0672764
6	29910299	HLA_A*26:01	0.0323612	179538	-0.00056681	0.000324284	-0.00120239	6.87743e-05	-1.74788	0.080486
6	29910304	HLA_A*29	0.0357345	179538	0.000676389	0.000306118	7.64086e-05	0.00127637	2.20957	0.0271363
6	29910305	HLA_A*29:01	0.00338212	179538	0.000600856	0.00100006	-0.00135922	0.00256093	0.600821	0.54796
6	29910306	HLA_A*29:02	0.0323529	179538	0.000684282	0.000321588	5.39811e-05	0.00131458	2.12782	0.0333532
6	29910307	HLA_A*30	0.0241518	179538	-7.14459e-05	0.000370512	-0.000797636	0.000654744	-0.19283	0.847092
6	29910308	HLA_A*30:01	0.0137407	179538	-0.000293482	0.000487073	-0.00124813	0.000661163	-0.602543	0.546813
6	29910309	HLA_A*30:02	0.00883157	179538	-0.000173106	0.0006082	-0.00136516	0.00101894	-0.28462	0.775936
6	29910311	HLA_A*30:04	0.00155911	179538	0.00216153	0.00144837	-0.000677216	0.00500027	1.49239	0.135598
6	29910314	HLA_A*31	0.0262446	179538	0.00127629	0.00035422	0.000582031	0.00197055	3.6031	0.000314529
6	29910315	HLA_A*31:01	0.0262348	179538	0.00127823	0.000354334	0.000583746	0.00197271	3.60741	0.000309353
6	29910319	HLA_A*32	0.0360564	179538	0.000508928	0.000304403	-8.76896e-05	0.00110555	1.67189	0.0945472
6	29910320	HLA_A*32:01	0.0360564	179538	0.000508928	0.000304403	-8.76896e-05	0.00110555	1.67189	0.0945472
6	29910322	HLA_A*33	0.012752	179538	-0.00147887	0.000506454	-0.0024715	-0.000486238	-2.92005	0.00350022
6	29910323	HLA_A*33:01	0.00926794	179538	-0.00195849	0.000591072	-0.00311697	-0.00080001	-3.31345	0.000921696
6	29910324	HLA_A*33:03	0.00348027	179538	-0.000150447	0.000969127	-0.0020499	0.00174901	-0.15524	0.876632
6	29910327	HLA_A*34	0.000943722	179538	-0.000144675	0.00185231	-0.00377513	0.00348578	-0.0781055	0.937744
6	29910328	HLA_A*34:01	5.85305e-05	179538	-0.00304817	0.00776652	-0.0182703	0.0121739	-0.392475	0.694708
6	29910329	HLA_A*34:02	0.000885177	179538	3.05178e-05	0.00190921	-0.00371147	0.00377251	0.0159845	0.987247
6	29910330	HLA_A*36	0.000153685	179538	-0.00364788	0.00482228	-0.0130994	0.00580362	-0.756463	0.449373
6	29910331	HLA_A*36:01	0.000153685	179538	-0.00364788	0.00482228	-0.0130994	0.00580362	-0.756463	0.449373
6	29910332	HLA_A*66	0.00474886	179538	0.00148615	0.00082529	-0.000131393	0.00310368	1.80076	0.0717431
6	29910333	HLA_A*66:01	0.00471116	179538	0.00145027	0.000828192	-0.00017296	0.00307349	1.75112	0.0799264
6	29910334	HLA_A*66:02	2.77853e-05	179538	0.00925117	0.0112554	-0.012809	0.0313113	0.821932	0.411116
6	29910335	HLA_A*66:03	9.29374e-06	179538	-0.00201961	0.0196777	-0.0405871	0.0365479	-0.102635	0.918253
6	29910336	HLA_A*68	0.0404704	179538	0.00149959	0.000289243	0.000932685	0.0020665	5.18454	2.16782e-07
6	29910339	HLA_A*68:01	0.0314688	179538	0.00237035	0.000327564	0.00172834	0.00301237	7.23632	4.62867e-13
6	29910340	HLA_A*68:02	0.00889462	179538	-0.00159573	0.000602738	-0.00277708	-0.000414389	-2.64748	0.00811023
6	29910341	HLA_A*68:03	7.06731e-05	179538	0.0140783	0.00752452	-0.00066945	0.0288261	1.87099	0.0613474
6	29910346	HLA_A*69	0.00211847	179538	-0.00286961	0.00132308	-0.00546279	-0.00027643	-2.16889	0.030092
6	29910347	HLA_A*69:01	0.00211847	179538	-0.00286961	0.00132308	-0.00546279	-0.00027643	-2.16889	0.030092
6	29910348	HLA_A*74	0.000292285	179538	0.00925296	0.00342901	0.00253221	0.0159737	2.69843	0.00696737
6	29910349	HLA_A*74:01	0.000290191	179538	0.00924556	0.00343168	0.0025196	0.0159715	2.69418	0.00705682
6	29910353	HLA_A*80	0.000152617	179538	0.0216765	0.00468767	0.0124888	0.0308642	4.62415	3.76393e-06
6	29910354	HLA_A*80:01	0.000152617	179538	0.0216765	0.00468767	0.0124888	0.0308642	4.62415	3.76393e-06
6	31236526	HLA_C*01	0.0347324	179538	-0.00053679	0.000310091	-0.00114456	7.09765e-05	-1.73107	0.0834402
6	31236527	HLA_C*01:02	0.0347021	179538	-0.000537005	0.000310358	-0.0011453	7.12864e-05	-1.73027	0.0835832
6	31236529	HLA_C*02	0.0454849	179538	0.00131196	0.000271921	0.000779004	0.00184491	4.82479	1.40269e-06
6	31236530	HLA_C*02:02	0.0452466	179538	0.00130832	0.000272949	0.000773352	0.00184329	4.79328	1.64206e-06
6	31236533	HLA_C*03	0.127098	179538	-2.74482e-05	0.000169524	-0.000359709	0.000304812	-0.161914	0.871374
6	31236534	HLA_C*03:02	0.00250747	179538	-0.000827345	0.00113683	-0.00305549	0.0014008	-0.727764	0.466759
6	31236535	HLA_C*03:03	0.0521187	179538	-0.000828912	0.000254825	-0.00132836	-0.000329465	-3.25287	0.00114265
6	31236536	HLA_C*03:04	0.0723881	179538	0.000593564	0.000218081	0.000166133	0.001021	2.72176	0.00649419
6	31236539	HLA_C*04	0.110489	179538	-0.00144459	0.00018116	-0.00179966	-0.00108952	-7.9741	1.54387e-15
6	31236540	HLA_C*04:01	0.110283	179538	-0.00144143	0.000181275	-0.00179673	-0.00108614	-7.95166	1.85084e-15
6	31236541	HLA_C*04:03	0.000130704	179538	-0.00224003	0.00530539	-0.0126384	0.00815835	-0.422218	0.672866
6	31236542	HLA_C*04:04	2.38388e-05	179538	-0.00630682	0.0128188	-0.0314313	0.0188177	-0.491996	0.622723
6	31236543	HLA_C*04:07	4.03318e-05	179538	-0.00203436	0.00907338	-0.0198179	0.0157491	-0.224212	0.822592
6	31236546	HLA_C*05	0.0839879	179538	-0.00122165	0.000204474	-0.00162241	-0.000820885	-5.97458	2.3111e-09
6	31236547	HLA_C*05:01	0.0803848	179538	-0.00122087	0.000210305	-0.00163306	-0.000808685	-5.80526	6.43731e-09
6	31236549	HLA_C*06	0.0932259	179538	0.000731155	0.000195011	0.00034894	0.00111337	3.74929	0.000177388
6	31236550	HLA_C*06:02	0.0932083	179538	0.000731106	0.000195039	0.000348837	0.00111338	3.74851	0.000177941
6	31236551	HLA_C*07	0.309546	179538	0.000306686	0.000122956	6.56961e-05	0.000547675	2.49427	0.0126225
6	31236552	HLA_C*07:01	0.156941	179538	-0.000569023	0.000156151	-0.000875075	-0.000262972	-3.64405	0.000268458
6	31236553	HLA_C*07:02	0.136072	179538	0.000985155	0.000165668	0.000660453	0.00130986	5.94658	2.74314e-09
6	31236554	HLA_C*07:04	0.0165204	179538	0.00152413	0.000444332	0.000653252	0.002395	3.43015	0.000603377
6	31236556	HLA_C*07:26	3.16398e-06	179538	-0.00386836	0.0338793	-0.0702705	0.0625338	-0.114181	0.909095
6	31236559	HLA_C*08	0.0401974	179538	-0.00212139	0.000287851	-0.00268557	-0.00155721	-7.36973	1.717e-13
6	31236560	HLA_C*08:01	0.000682726	179538	-0.0024313	0.00238219	-0.0071003	0.0022377	-1.02062	0.307438
6	31236561	HLA_C*08:02	0.0391537	179538	-0.00211839	0.000291417	-0.00268956	-0.00154722	-7.26927	3.62885e-13
6	31236564	HLA_C*12	0.0654767	179538	0.000283458	0.000227281	-0.000162004	0.00072892	1.24717	0.212336
6	31236565	HLA_C*12:02	0.0100796	179538	-0.00261583	0.000565802	-0.00372478	-0.00150688	-4.62322	3.78089e-06
6	31236566	HLA_C*12:03	0.0552122	179538	0.000837413	0.000246479	0.000354323	0.0013205	3.39751	0.00068018
6	31236568	HLA_C*14	0.0122897	179538	0.00228022	0.000514313	0.00127219	0.00328826	4.43354	9.27541e-06
6	31236569	HLA_C*14:02	0.0119475	179538	0.00215023	0.000521937	0.00112725	0.00317321	4.11971	3.79519e-05
6	31236570	HLA_C*14:03	0.000334188	179538	0.00689082	0.00307564	0.000862678	0.012919	2.24045	0.0250628
6	31236571	HLA_C*15	0.0250381	179538	0.0019019	0.000362689	0.00119104	0.00261276	5.24389	1.57403e-07
6	31236572	HLA_C*15:02	0.0210013	179538	0.00205491	0.000395224	0.00128028	0.00282954	5.19935	2.00207e-07
6	31236574	HLA_C*15:05	0.004027	179538	0.00103489	0.000896526	-0.000722268	0.00279205	1.15433	0.248365
6	31236577	HLA_C*16	0.0382716	179538	0.000780764	0.000295283	0.00020202	0.00135951	2.64412	0.00819109
6	31236578	HLA_C*16:01	0.0333449	179538	0.000829419	0.000316468	0.000209153	0.00144968	2.62086	0.00877152
6	31236579	HLA_C*16:02	0.00350978	179538	0.000664128	0.000978434	-0.00125357	0.00258182	0.678767	0.497287
6	31236580	HLA_C*16:04	0.00141586	179538	-5.36265e-05	0.00154299	-0.00307783	0.00297058	-0.0347549	0.972275
6	31236581	HLA_C*17	0.0104826	179538	0.00321181	0.000555936	0.00212219	0.00430142	5.7773	7.60334e-09
6	31236582	HLA_C*17:01	0.0104826	179538	0.00321181	0.000555936	0.00212219	0.00430142	5.7773	7.60334e-09
6	31236583	HLA_C*18	0.000353488	179538	0.000561172	0.00303157	-0.00538059	0.00650293	0.18511	0.853143
6	31236584	HLA_C*18:01	0.000348121	179538	0.000486823	0.00307733	-0.00554464	0.00651829	0.158196	0.874302
6	31321649	HLA_B*07	0.128806	179538	0.000927258	0.00016986	0.000594338	0.00126018	5.45895	4.79595e-08
6	31321650	HLA_B*07:02	0.125388	179538	0.000901281	0.000171846	0.000564469	0.00123809	5.2447	1.56709e-07
6	31321652	HLA_B*07:05	0.00340911	179538	0.00154952	0.000979517	-0.0003703	0.00346934	1.58192	0.113669
6	31321654	HLA_B*08	0.110457	179538	-0.000997554	0.000180981	-0.00135227	-0.000642837	-5.51192	3.55431e-08
6	31321655	HLA_B*08:01	0.110457	179538	-0.000997554	0.000180981	-0.00135227	-0.000642837	-5.51192	3.55431e-08
6	31321656	HLA_B*13	0.0254127	179538	-0.000177256	0.00035986	-0.000882569	0.000528057	-0.492568	0.622318
6	31321657	HLA_B*13:01	0.000125617	179538	-0.00168622	0.00525496	-0.0119858	0.00861332	-0.320881	0.748301
6	31321658	HLA_B*13:02	0.0252846	179538	-0.000170227	0.000360706	-0.000877198	0.000536744	-0.471927	0.63698
6	31321659	HLA_B*14	0.0396968	179538	-0.0021451	0.000289812	-0.00271312	-0.00157708	-7.40172	1.35017e-13
6	31321660	HLA_B*14:01	0.00893341	179538	-0.00145482	0.000603915	-0.00263848	-0.000271173	-2.40899	0.0159978
6	31321661	HLA_B*14:02	0.0306043	179538	-0.0023099	0.000328326	-0.00295341	-0.00166639	-7.03539	1.99407e-12
6	31321663	HLA_B*15	0.0691745	179538	-0.000234448	0.000225795	-0.000676998	0.000208103	-1.03832	0.299123
6	31321664	HLA_B*15:01	0.0578705	179538	-0.000248359	0.000245961	-0.000730435	0.000233717	-1.00975	0.312618
6	31321665	HLA_B*15:02	0.000126328	179538	-0.00371124	0.00549461	-0.0144805	0.007058	-0.675433	0.499401
6	31321666	HLA_B*15:03	0.00149931	179538	0.00240628	0.0015196	-0.000572086	0.00538465	1.58349	0.113311
6	31321671	HLA_B*15:10	0.000501057	179538	0.000237077	0.00293199	-0.00550951	0.00598366	0.080859	0.935554
6	31321675	HLA_B*15:16	0.000691862	179538	0.00196825	0.00215589	-0.00225721	0.00619371	0.912966	0.361261
6	31321676	HLA_B*15:17	0.00419811	179538	-0.00269091	0.000882856	-0.00442128	-0.000960547	-3.04796	0.00230432
6	31321677	HLA_B*15:18	0.00270529	179538	0.0026807	0.0011262	0.000473391	0.00488801	2.38031	0.0172992
6	31321682	HLA_B*15:37	9.0148e-06	179538	-0.0035396	0.0199566	-0.0426538	0.0355746	-0.177365	0.859222
6	31321683	HLA_B*18	0.0459205	179538	2.4734e-05	0.000271455	-0.000507309	0.000556777	0.0911161	0.9274
6	31321684	HLA_B*18:01	0.0455394	179538	-1.49655e-05	0.000273267	-0.000550558	0.000520627	-0.0547652	0.956326
6	31321687	HLA_B*18:03	6.09033e-06	179538	-0.00631786	0.0238755	-0.053113	0.0404773	-0.264617	0.791305
6	31321689	HLA_B*27	0.0420532	179538	0.000830766	0.000288256	0.000265795	0.00139574	2.88204	0.00395152
6	31321693	HLA_B*27:05	0.0406836	179538	0.000895306	0.000293768	0.000319532	0.00147108	3.04766	0.00230661
6	31321694	HLA_B*27:06	1.17441e-05	179538	-0.00443382	0.0170069	-0.0377667	0.0288991	-0.260707	0.794319
6	31321695	HLA_B*27:07	0.000545387	179538	-0.00138079	0.0026678	-0.00660958	0.003848	-0.517576	0.604755
6	31321696	HLA_B*35	0.0915227	179538	-0.00181429	0.000197235	-0.00220086	-0.00142772	-9.19863	3.66259e-20
6	31321697	HLA_B*35:01	0.0544913	179538	-0.00266689	0.000258166	-0.00317289	-0.00216089	-10.3301	5.23356e-25
6	31321698	HLA_B*35:02	0.012989	179538	-0.00319414	0.00050926	-0.00419227	-0.00219601	-6.27212	3.56974e-10
6	31321699	HLA_B*35:03	0.0182948	179538	0.00177568	0.000429114	0.000934634	0.00261673	4.13802	3.50475e-05
6	31321709	HLA_B*37	0.0141283	179538	0.00351971	0.000488575	0.00256212	0.0044773	7.20402	5.86927e-13
6	31321710	HLA_B*37:01	0.0141281	179538	0.00351974	0.000488576	0.00256215	0.00447733	7.20408	5.86662e-13
6	31321711	HLA_B*38	0.0257633	179538	0.000730946	0.000358952	2.74126e-05	0.00143448	2.03633	0.0417185
6	31321712	HLA_B*38:01	0.025378	179538	0.000556824	0.000360341	-0.000149431	0.00126308	1.54527	0.122283
6	31321715	HLA_B*39	0.0160637	179538	0.00158078	0.000468179	0.000663164	0.00249839	3.37644	0.000734464
6	31321716	HLA_B*39:01	0.00872901	179538	0.00199753	0.000644405	0.000734521	0.00326054	3.09981	0.00193676
6	31321720	HLA_B*39:06	0.00613324	179538	0.00122406	0.000758617	-0.000262804	0.00271092	1.61354	0.106629
6	31321725	HLA_B*40	0.0637574	179538	0.00109855	0.000234855	0.000638245	0.00155886	4.67758	2.90495e-06
6	31321726	HLA_B*40:01	0.0511848	179538	0.00119126	0.000258825	0.000683976	0.00169855	4.60258	4.17573e-06
6	31321727	HLA_B*40:02	0.0111198	179538	0.000826443	0.00056821	-0.000287227	0.00194011	1.45447	0.145818
6	31321732	HLA_B*40:12	1.50305e-05	179538	-0.00413083	0.015151	-0.0338263	0.0255646	-0.272644	0.785127
6	31321735	HLA_B*41	0.0107434	179538	0.00295909	0.00055345	0.00187435	0.00404383	5.34662	8.97193e-08
6	31321736	HLA_B*41:01	0.00486354	179538	0.00310311	0.000829728	0.00147687	0.00472934	3.73991	0.000184144
6	31321737	HLA_B*41:02	0.00583821	179538	0.00290125	0.000753594	0.00142423	0.00437826	3.84989	0.000118214
6	31321739	HLA_B*42	0.000636874	179538	0.00226393	0.00244041	-0.00251919	0.00704704	0.927683	0.353573
6	31321740	HLA_B*42:01	0.000384851	179538	0.00445463	0.00339132	-0.00219224	0.0111015	1.31354	0.189004
6	31321741	HLA_B*42:02	0.000250193	179538	-0.00010672	0.00393066	-0.00781068	0.00759724	-0.0271507	0.97834
6	31321742	HLA_B*44	0.139583	179538	-0.000241149	0.000164814	-0.000564178	8.18811e-05	-1.46316	0.143427
6	31321743	HLA_B*44:02	0.087155	179538	-0.000841241	0.000202379	-0.0012379	-0.000444586	-4.15677	3.22931e-05
6	31321744	HLA_B*44:03	0.0483733	179538	0.000667194	0.000266796	0.000144284	0.0011901	2.50077	0.0123934
6	31321746	HLA_B*44:05	0.00362974	179538	0.00187564	0.000959442	-4.83455e-06	0.00375611	1.95493	0.0505935
6	31321749	HLA_B*45	0.00551747	179538	0.000648602	0.000771371	-0.000863257	0.00216046	0.840843	0.400437
6	31321750	HLA_B*45:01	0.00551747	179538	0.000648602	0.000771371	-0.000863257	0.00216046	0.840843	0.400437
6	31321753	HLA_B*47	0.00280605	179538	0.0017663	0.0010707	-0.000332239	0.00386485	1.64966	0.0990133
6	31321754	HLA_B*47:01	0.0028026	179538	0.00177196	0.00107124	-0.000327641	0.00387156	1.65411	0.0981063
6	31321755	HLA_B*47:03	3.44784e-06	179538	-0.00385246	0.0337367	-0.0699752	0.0622702	-0.114192	0.909086
6	31321756	HLA_B*48	0.000821392	179538	-0.00265326	0.00201199	-0.00659669	0.00129017	-1.31872	0.187263
6	31321757	HLA_B*48:01	0.000776772	179538	-0.00287106	0.00209591	-0.00697897	0.00123684	-1.36984	0.170738
6	31321759	HLA_B*48:03	1.91538e-05	179538	0.0024858	0.0147134	-0.0263519	0.0313235	0.168948	0.865838
6	31321761	HLA_B*49	0.015823	179538	0.00194089	0.000455532	0.00104806	0.00283371	4.26071	2.03884e-05
6	31321762	HLA_B*49:01	0.015823	179538	0.00194089	0.000455532	0.00104806	0.00283371	4.26071	2.03884e-05
6	31321763	HLA_B*50	0.0113443	179538	0.00067482	0.000538435	-0.000380494	0.00173013	1.2533	0.210099
6	31321764	HLA_B*50:01	0.0113336	179538	0.000678473	0.000538793	-0.000377542	0.00173449	1.25925	0.207943
6	31321766	HLA_B*51	0.0492621	179538	0.00171181	0.000264169	0.00119405	0.00222957	6.47999	9.19672e-11
6	31321767	HLA_B*51:01	0.0478932	179538	0.00175264	0.000268891	0.00122562	0.00227965	6.51802	7.14289e-11
6	31321772	HLA_B*51:08	0.00111337	179538	-0.000354113	0.00196694	-0.00420924	0.00350101	-0.180033	0.857127
6	31321774	HLA_B*52	0.0105888	179538	-0.00249943	0.000558971	-0.003595	-0.00140387	-4.47149	7.77235e-06
6	31321775	HLA_B*52:01	0.0105851	179538	-0.00249879	0.000558981	-0.00359437	-0.0014032	-4.47025	7.8175e-06
6	31321777	HLA_B*53	0.00361338	179538	-0.000260959	0.000964225	-0.00215081	0.00162889	-0.270642	0.786667
6	31321778	HLA_B*53:01	0.00361338	179538	-0.000260959	0.000964225	-0.00215081	0.00162889	-0.270642	0.786667
6	31321781	HLA_B*55	0.0200879	179538	-0.00246603	0.000409011	-0.00326767	-0.00166438	-6.02925	1.65044e-09
6	31321782	HLA_B*55:01	0.018688	179538	-0.00253829	0.000420448	-0.00336235	-0.00171423	-6.03711	1.57206e-09
6	31321784	HLA_B*56	0.00417609	179538	0.000741368	0.00090084	-0.00102425	0.00250698	0.822974	0.410524
6	31321785	HLA_B*56:01	0.00408268	179538	0.000718526	0.000903636	-0.00105257	0.00248962	0.79515	0.426528
6	31321787	HLA_B*57	0.0367433	179538	6.63748e-05	0.000301457	-0.000524471	0.000657221	0.22018	0.825732
6	31321788	HLA_B*57:01	0.0357334	179538	7.42168e-05	0.00030571	-0.000524964	0.000673397	0.242769	0.808185
6	31321789	HLA_B*57:02	0.000139949	179538	0.00256691	0.00525627	-0.00773519	0.012869	0.488352	0.625301
6	31321790	HLA_B*57:03	0.000834615	179538	-0.000602542	0.00207026	-0.00466018	0.0034551	-0.291046	0.771017
6	31321792	HLA_B*58	0.00792045	179538	0.000297378	0.000646212	-0.000969173	0.00156393	0.460187	0.645382
6	31321793	HLA_B*58:01	0.00775803	179538	0.000289386	0.000651555	-0.000987638	0.00156641	0.444147	0.656937
6	31321794	HLA_B*58:02	0.000152237	179538	0.000913694	0.00540536	-0.00968061	0.011508	0.169035	0.865769
6	31321799	HLA_B*73	0.000514139	179538	-0.00211605	0.00250414	-0.00702408	0.00279198	-0.84502	0.398101
6	31321800	HLA_B*73:01	0.000514139	179538	-0.00211605	0.00250414	-0.00702408	0.00279198	-0.84502	0.398101
6	31321803	HLA_B*81	8.47471e-05	179538	-0.00266604	0.00654695	-0.0154978	0.0101658	-0.407218	0.683848
6	31321804	HLA_B*81:01	8.47471e-05	179538	-0.00266604	0.00654695	-0.0154978	0.0101658	-0.407218	0.683848
6	32546547	HLA_DRB1*01	0.109358	179538	-0.00119667	0.000182247	-0.00155386	-0.000839469	-6.56619	5.1759e-11
6	32546548	HLA_DRB1*01:01	0.0776935	179538	-0.00111237	0.000217785	-0.00153922	-0.000685516	-5.10764	3.26542e-07
6	32546549	HLA_DRB1*01:02	0.0177746	179538	-0.000935979	0.000426571	-0.00177204	-9.99145e-05	-2.19419	0.028223
6	32546550	HLA_DRB1*01:03	0.0138781	179538	-0.00235422	0.000563105	-0.00345789	-0.00125055	-4.18078	2.90647e-05
6	32546552	HLA_DRB1*03	0.12145	179538	-0.000735146	0.000182453	-0.00109275	-0.000377545	-4.02924	5.59811e-05
6	32546553	HLA_DRB1*03:01	0.115024	179538	-0.000770777	0.00019198	-0.00114705	-0.000394503	-4.01488	5.94995e-05
6	32546554	HLA_DRB1*03:02	0.000512269	179538	0.0028091	0.00282042	-0.00271881	0.00833702	0.995988	0.319257
6	32546555	HLA_DRB1*04	0.160532	179538	0.00125043	0.00015701	0.000942691	0.00155816	7.96396	1.67578e-15
6	32546556	HLA_DRB1*04:01	0.0779214	179538	-0.000359857	0.000228737	-0.000808173	8.84598e-05	-1.57323	0.115667
6	32546557	HLA_DRB1*04:02	0.00755361	179538	-0.00223289	0.000753706	-0.00371012	-0.000755648	-2.96254	0.00305152
6	32546559	HLA_DRB1*04:04	0.0325831	179538	0.00551139	0.000371975	0.00478234	0.00624045	14.8166	1.22515e-49
6	32546568	HLA_DRB1*07	0.11635	179538	-0.000281858	0.000184657	-0.000643779	8.00636e-05	-1.52638	0.126916
6	32546569	HLA_DRB1*07:01	0.114956	179538	-0.000276065	0.000186839	-0.000642262	9.01317e-05	-1.47756	0.139527
6	32546571	HLA_DRB1*08	0.0284634	179538	0.00220912	0.000356835	0.00150973	0.0029085	6.19086	5.99664e-10
6	32546572	HLA_DRB1*08:01	0.0199358	179538	0.00251071	0.000428088	0.00167167	0.00334975	5.86494	4.50068e-09
6	32546574	HLA_DRB1*08:03	0.0025295	179538	0.00491401	0.00113406	0.00269129	0.00713673	4.33311	1.47096e-05
6	32546576	HLA_DRB1*08:06	0.000316888	179538	-0.00245125	0.00324056	-0.00880263	0.00390012	-0.75643	0.449393
6	32546579	HLA_DRB1*09	0.00962984	179538	-0.00179843	0.00059199	-0.00295871	-0.000638155	-3.03795	0.00238231
6	32546580	HLA_DRB1*09:01	0.00962796	179538	-0.00179961	0.00059207	-0.00296005	-0.000639176	-3.03953	0.00236984
6	32546581	HLA_DRB1*10	0.00886107	179538	0.00390323	0.00060819	0.0027112	0.00509526	6.41777	1.38625e-10
6	32546582	HLA_DRB1*10:01	0.00886107	179538	0.00390323	0.00060819	0.0027112	0.00509526	6.41777	1.38625e-10
6	32546583	HLA_DRB1*11	0.0905946	179538	-0.00183759	0.000213955	-0.00225694	-0.00141825	-8.5887	8.86426e-18
6	32546587	HLA_DRB1*11:04	0.0299155	179538	-0.00322945	0.000389578	-0.003993	-0.00246589	-8.28959	1.1441e-16
6	32546592	HLA_DRB1*12	0.0155888	179538	-0.00347929	0.0005364	-0.00453061	-0.00242796	-6.48637	8.8155e-11
6	32546593	HLA_DRB1*12:01	0.0140456	179538	-0.00365983	0.000547536	-0.00473298	-0.00258668	-6.68419	2.32884e-11
6	32546595	HLA_DRB1*13	0.124938	179538	0.000932231	0.00017599	0.000587297	0.00127717	5.29706	1.17819e-07
6	32546596	HLA_DRB1*13:01	0.0622118	179538	0.000937551	0.000236064	0.000474875	0.00140023	3.9716	7.14188e-05
6	32546597	HLA_DRB1*13:02	0.0450743	179538	0.000647217	0.000274832	0.000108555	0.00118588	2.35495	0.0185262
6	32546598	HLA_DRB1*13:03	0.0114365	179538	0.00182646	0.000532728	0.000782337	0.00287059	3.42851	0.000607031
6	32546607	HLA_DRB1*14	0.0282837	179538	0.000516716	0.000353773	-0.000176667	0.0012101	1.46058	0.144131
6	32546608	HLA_DRB1*14:01	0.0228083	179538	0.000294204	0.000396623	-0.000483163	0.00107157	0.741772	0.458226
6	32546616	HLA_DRB1*15	0.150871	179538	7.35327e-05	0.000169852	-0.00025937	0.000406436	0.432923	0.665071
6	32546617	HLA_DRB1*15:01	0.12361	179538	0.000179287	0.000177369	-0.000168349	0.000526924	1.01082	0.312106
6	32546618	HLA_DRB1*15:02	0.00835228	179538	-0.00181754	0.000642809	-0.00307742	-0.000557657	-2.8275	0.00469188
6	32546623	HLA_DRB1*16	0.0173844	179538	0.00182394	0.000434118	0.000973086	0.0026748	4.20149	2.65294e-05
6	32546624	HLA_DRB1*16:01	0.012868	179538	0.00130329	0.000517162	0.000289673	0.00231691	2.52008	0.0117335
6	32546625	HLA_DRB1*16:02	0.00451619	179538	0.00397753	0.000909804	0.00219434	0.00576071	4.37185	1.23268e-05
6	32605183	HLA_DQA1*01	0.376681	179538	0.000205737	0.000121275	-3.19581e-05	0.000443433	1.69645	0.0898029
6	32605184	HLA_DQA1*01:01	0.130295	179538	-0.000704957	0.000189511	-0.00107639	-0.000333522	-3.71987	0.000199383
6	32605185	HLA_DQA1*01:02	0.173833	179538	0.000582206	0.000164947	0.000258917	0.000905496	3.52966	0.000416193
6	32605188	HLA_DQA1*01:10	0.0605501	179538	0.000966158	0.000240697	0.000494401	0.00143792	4.014	5.97218e-05
6	32605189	HLA_DQA1*02	0.128612	179538	-0.000249464	0.000171629	-0.000585851	8.69238e-05	-1.4535	0.146086
6	32605190	HLA_DQA1*02:01	0.128612	179538	-0.000249464	0.000171629	-0.000585851	8.69238e-05	-1.4535	0.146086
6	32605191	HLA_DQA1*03	0.18846	179538	0.00107529	0.000149574	0.000782133	0.00136845	7.18904	6.55007e-13
6	32605192	HLA_DQA1*03:01	0.18846	179538	0.00107529	0.000149574	0.000782133	0.00136845	7.18904	6.55007e-13
6	32605193	HLA_DQA1*04	0.0236878	179538	0.00228453	0.000385849	0.00152828	0.00304078	5.92078	3.20993e-09
6	32605194	HLA_DQA1*04:01	0.0236878	179538	0.00228453	0.000385849	0.00152828	0.00304078	5.92078	3.20993e-09
6	32605195	HLA_DQA1*05	0.246495	179538	-0.00129065	0.000133688	-0.00155268	-0.00102863	-9.65423	4.77543e-22
6	32605196	HLA_DQA1*05:01	0.246495	179538	-0.00129065	0.000133688	-0.00155268	-0.00102863	-9.65423	4.77543e-22
6	32627260	HLA_DQB1*05	0.184111	179538	-5.06991e-05	0.000169952	-0.000383798	0.0002824	-0.298315	0.765463
6	32627262	HLA_DQB1*05:02	0.0201434	179538	0.00246772	0.000463528	0.00155922	0.00337621	5.32378	1.01757e-07
6	33032346	HLA_DPA1*01	0.832508	179538	0.0009959	0.00016465	0.000673193	0.00131861	6.0486	1.46398e-09
6	33032347	HLA_DPA1*01:03	0.821482	179538	0.000918215	0.000159855	0.000604905	0.00123152	5.74405	9.25845e-09
6	33032348	HLA_DPA1*01:04	0.00289207	179538	0.00107956	0.00125707	-0.00138426	0.00354338	0.858788	0.390459
6	33032354	HLA_DPA1*02	0.157917	179538	-0.000999936	0.000164268	-0.0013219	-0.000677976	-6.08722	1.15118e-09
6	33032355	HLA_DPA1*02:01	0.1377	179538	-0.00140116	0.000176401	-0.0017469	-0.00105542	-7.94301	1.98468e-15
6	33032356	HLA_DPA1*02:02	0.0201474	179538	0.00165732	0.000456249	0.000763092	0.00255155	3.6325	0.000280768
6	33032359	HLA_DPA1*03	0.00158659	179538	0.000715727	0.001484	-0.00219286	0.00362431	0.482297	0.629596
6	33032364	HLA_DPA1*04	5.68902e-05	179538	-0.00203256	0.00778337	-0.0172877	0.0132226	-0.261141	0.793984
6	33032365	HLA_DPA1*04:01	5.68902e-05	179538	-0.00203256	0.00778337	-0.0172877	0.0132226	-0.261141	0.793984
6	33043703	HLA_DPB1*01	0.0508817	179538	-0.000632504	0.000258938	-0.00114001	-0.000124995	-2.44269	0.0145794
6	33043704	HLA_DPB1*01:01	0.0508817	179538	-0.000632504	0.000258938	-0.00114001	-0.000124995	-2.44269	0.0145794
6	33043705	HLA_DPB1*02	0.131947	179538	0.000902751	0.000173485	0.000562726	0.00124277	5.20363	1.95651e-07
6	33043706	HLA_DPB1*02:01	0.124983	179538	0.000912639	0.000178162	0.000563447	0.00126183	5.12251	3.01802e-07
6	33043707	HLA_DPB1*02:02	0.00692931	179538	0.000669576	0.000731615	-0.000764363	0.00210351	0.915203	0.360086
6	33043708	HLA_DPB1*03	0.102418	179538	-0.00127881	0.000189973	-0.00165115	-0.000906473	-6.73156	1.68354e-11
6	33043709	HLA_DPB1*03:01	0.102418	179538	-0.00127881	0.000189973	-0.00165115	-0.000906473	-6.73156	1.68354e-11
6	33043710	HLA_DPB1*04	0.534367	179538	0.000222643	0.000116543	-5.7775e-06	0.000451064	1.91039	0.0560846
6	33043711	HLA_DPB1*04:01	0.419104	179538	0.000573521	0.000117629	0.000342973	0.000804069	4.87569	1.08523e-06
6	33043712	HLA_DPB1*04:02	0.115212	179538	-0.000806328	0.000179399	-0.00115794	-0.000454713	-4.49461	6.9742e-06
6	33043713	HLA_DPB1*05	0.0217476	179538	0.000230283	0.000394284	-0.000542499	0.00100306	0.584053	0.559185
6	33043714	HLA_DPB1*05:01	0.0217476	179538	0.000230283	0.000394284	-0.000542499	0.00100306	0.584053	0.559185
6	33043715	HLA_DPB1*06	0.0183271	179538	0.00468428	0.000446021	0.00381009	0.00555846	10.5024	8.56996e-26
6	33043716	HLA_DPB1*06:01	0.0183271	179538	0.00468428	0.000446021	0.00381009	0.00555846	10.5024	8.56996e-26
6	33043717	HLA_DPB1*09	0.00714397	179538	-0.00156628	0.000679045	-0.00289718	-0.000235375	-2.30659	0.0210788
6	33043718	HLA_DPB1*09:01	0.00714397	179538	-0.00156628	0.000679045	-0.00289718	-0.000235375	-2.30659	0.0210788
6	33043719	HLA_DPB1*10	0.016595	179538	-0.00280695	0.00045626	-0.0037012	-0.0019127	-6.15208	7.66327e-10
6	33043722	HLA_DPB1*10:01	0.016595	179538	-0.00280695	0.00045626	-0.0037012	-0.0019127	-6.15208	7.66327e-10
6	33043723	HLA_DPB1*11	0.0198586	179538	-0.000644984	0.000406297	-0.00144131	0.000151343	-1.58747	0.112408
6	33043726	HLA_DPB1*11:01	0.0198586	179538	-0.000644984	0.000406297	-0.00144131	0.000151343	-1.58747	0.112408
6	33043727	HLA_DPB1*13	0.0188533	179538	0.000180135	0.000418089	-0.000639305	0.000999575	0.430853	0.666576
6	33043730	HLA_DPB1*13:01	0.0188533	179538	0.000180135	0.000418089	-0.000639305	0.000999575	0.430853	0.666576
6	33043731	HLA_DPB1*14	0.013211	179538	-0.00157893	0.00052137	-0.0026008	-0.000557063	-3.02842	0.00245868
6	33043732	HLA_DPB1*14:01	0.013211	179538	-0.00157893	0.00052137	-0.0026008	-0.000557063	-3.02842	0.00245868
6	33043733	HLA_DPB1*15	0.00521256	179538	-0.00158589	0.000852771	-0.00325729	8.5511e-05	-1.85969	0.0629311
6	33043736	HLA_DPB1*15:01	0.00521256	179538	-0.00158589	0.000852771	-0.00325729	8.5511e-05	-1.85969	0.0629311
6	33043737	HLA_DPB1*16	0.00550311	179538	0.00157508	0.000773921	5.82173e-05	0.00309193	2.03519	0.0418334
6	33043740	HLA_DPB1*16:01	0.00550311	179538	0.00157508	0.000773921	5.82173e-05	0.00309193	2.03519	0.0418334
6	33043741	HLA_DPB1*17	0.0152944	179538	-0.00235225	0.000461542	-0.00325686	-0.00144765	-5.09651	3.46319e-07
6	33043744	HLA_DPB1*17:01	0.0152944	179538	-0.00235225	0.000461542	-0.00325686	-0.00144765	-5.09651	3.46319e-07
6	33043745	HLA_DPB1*18	0.000195053	179538	0.00264024	0.00427123	-0.00573121	0.0110117	0.618145	0.536481
6	33043746	HLA_DPB1*18:01	0.000195053	179538	0.00264024	0.00427123	-0.00573121	0.0110117	0.618145	0.536481
6	33043747	HLA_DPB1*19	0.00604222	179538	0.0013871	0.000731974	-4.75421e-05	0.00282174	1.89501	0.0580922
6	33043748	HLA_DPB1*19:01	0.00604222	179538	0.0013871	0.000731974	-4.75421e-05	0.00282174	1.89501	0.0580922
6	33043757	HLA_DPB1*26	0.000253035	179538	-0.000793394	0.00377799	-0.00819811	0.00661132	-0.210005	0.833664
6	33043758	HLA_DPB1*26:01	0.000253035	179538	-0.000793394	0.00377799	-0.00819811	0.00661132	-0.210005	0.833664
6	33043759	HLA_DPB1*28	2.10595e-05	179538	-0.00370024	0.0126414	-0.0284768	0.0210764	-0.292709	0.769745
6	33043760	HLA_DPB1*28:01	2.10595e-05	179538	-0.00370024	0.0126414	-0.0284768	0.0210764	-0.292709	0.769745
6	33043765	HLA_DPB1*30	8.5358e-05	179538	-0.00405783	0.00711943	-0.0180117	0.00989599	-0.569966	0.568701
6	33043766	HLA_DPB1*30:01	8.5358e-05	179538	-0.00405783	0.00711943	-0.0180117	0.00989599	-0.569966	0.568701
6	33043767	HLA_DPB1*31	3.40977e-06	179538	0.00652256	0.0338779	-0.059877	0.0729221	0.192531	0.847326
6	33043768	HLA_DPB1*31:01	3.40977e-06	179538	0.00652256	0.0338779	-0.059877	0.0729221	0.192531	0.847326
6	33043769	HLA_DPB1*333	0.000471776	179538	0.000239875	0.00262691	-0.00490877	0.00538852	0.0913147	0.927243
6	33043770	HLA_DPB1*333:01	0.000471776	179538	0.000239875	0.00262691	-0.00490877	0.00538852	0.0913147	0.927243
6	33043781	HLA_DPB1*40	3.65251e-05	179538	-0.00173981	0.0102915	-0.0219108	0.0184311	-0.169053	0.865755
6	33043782	HLA_DPB1*40:01	3.65251e-05	179538	-0.00173981	0.0102915	-0.0219108	0.0184311	-0.169053	0.865755
6	33043795	HLA_DPB1*55	5.56713e-06	179538	-0.00594667	0.0240166	-0.0530183	0.0411249	-0.247607	0.804439
6	33043796	HLA_DPB1*55:01	5.56713e-06	179538	-0.00594667	0.0240166	-0.0530183	0.0411249	-0.247607	0.804439
6	33043803	HLA_DPB1*85	5.77432e-05	179538	0.0117449	0.00752938	-0.00301239	0.0265022	1.55988	0.11879
6	33043804	HLA_DPB1*85:01	5.77432e-05	179538	0.0117449	0.00752938	-0.00301239	0.0265022	1.55988	0.11879

[truncated: 6 more sheets: TableS11, TableS12, TableS13, TableS14, TableS15, TableS16]
